# Supplementary material for: Effects of blood parasite infection and innate immune genetic diversity on mating patterns in a passerine bird breeding in contrasted habitats
Source: PeerJ. 2018 Nov 23;6:e6004. doi: 10.7717/peerj.6004 (PMC6254242; doi:10.7717/peerj.6004)
Supplement: Supplemental Information 2 [file peerj-06-6004-s002.csv]

site	year	idF	idMG	idMS	parasite.idF	beta2NS.idF	beta7NS.idF	parasite.idMS	beta2NS.idMS	beta7NS.idMS	parasite.idMG	beta2NS.idMG	beta7NS.idMG	habitat
1	2013	ID0001	ID0505	ID0788	0	NA	NA	0	NA	NA	0	NA	NA	INT
1	2013	ID0002	NA	ID0508	1	NA	NA	0	NA	NA	NA	NA	NA	INT
1	2014	ID0003	ID0506	ID0820	0	NA	NA	0	NA	NA	0	NA	NA	INT
1	2012	ID0004	ID0507	NA	0	NA	NA	NA	NA	NA	0	NA	NA	INT
1	2012	ID0005	ID0507	NA	0	NA	NA	NA	NA	NA	0	NA	NA	INT
1	2013	ID0006	ID0508	NA	0	NA	NA	NA	NA	NA	0	NA	NA	INT
1	2013	ID0007	ID0508	ID0522	1	NA	NA	0	NA	NA	0	NA	NA	INT
1	2013	ID0007	ID0505	ID0522	1	NA	NA	0	NA	NA	0	NA	NA	INT
1	2012	ID0008	ID0509	ID0507	0	NA	NA	0	NA	NA	0	NA	NA	INT
1	2015	ID0009	NA	ID0664	0	NA	NA	0	NA	NA	NA	NA	NA	INT
1	2013	ID0008	ID0510	ID0505	0	NA	NA	0	NA	NA	0	NA	NA	INT
1	2015	ID0010	NA	NA	0	NA	NA	NA	NA	NA	NA	NA	NA	INT
1	2012	ID0005	ID0507	NA	0	NA	NA	NA	NA	NA	0	NA	NA	INT
1	2012	ID0004	NA	NA	0	NA	NA	NA	NA	NA	NA	NA	NA	INT
1	2012	ID0006	ID0511	ID0509	0	NA	NA	0	NA	NA	1	NA	NA	INT
1	2013	ID0001	NA	ID0788	0	NA	NA	0	NA	NA	NA	NA	NA	INT
1	2014	ID0011	ID0512	ID0517	0	NA	NA	0	NA	NA	0	NA	NA	INT
1	2015	ID0009	NA	ID0664	0	NA	NA	0	NA	NA	NA	NA	NA	INT
1	2013	ID0001	ID0505	ID0788	0	NA	NA	0	NA	NA	0	NA	NA	INT
1	2015	ID0009	NA	ID0664	0	NA	NA	0	NA	NA	NA	NA	NA	INT
1	2012	ID0012	NA	ID0513	0	NA	NA	0	NA	NA	NA	NA	NA	INT
1	2015	ID0013	NA	NA	0	NA	NA	NA	NA	NA	NA	NA	NA	INT
1	2015	ID0014	NA	ID0667	1	NA	NA	0	NA	NA	NA	NA	NA	INT
1	2012	ID0015	ID0513	ID0514	1	NA	NA	0	NA	NA	0	NA	NA	INT
1	2012	ID0012	ID0514	ID0513	0	NA	NA	0	NA	NA	0	NA	NA	INT
1	2015	ID0014	ID0515	ID0667	1	NA	NA	0	NA	NA	0	NA	NA	INT
1	2013	ID0008	ID0516	ID0505	0	NA	NA	0	NA	NA	0	NA	NA	INT
1	2014	ID0003	ID0506	ID0820	0	NA	NA	0	NA	NA	0	NA	NA	INT
1	2013	ID0001	ID0517	ID0788	0	NA	NA	0	NA	NA	0	NA	NA	INT
1	2013	ID0008	ID0516	ID0505	0	NA	NA	0	NA	NA	0	NA	NA	INT
1	2012	ID0016	NA	NA	1	NA	NA	NA	NA	NA	NA	NA	NA	INT
1	2015	ID0014	NA	ID0667	1	NA	NA	0	NA	NA	NA	NA	NA	INT
1	2013	ID0002	NA	ID0508	1	NA	NA	0	NA	NA	NA	NA	NA	INT
1	2014	ID0017	ID0518	NA	1	NA	NA	NA	NA	NA	1	NA	NA	INT
1	2013	ID0004	ID0519	ID0507	0	NA	NA	NA	NA	NA	0	NA	NA	INT
1	2013	ID0006	NA	NA	0	NA	NA	NA	NA	NA	NA	NA	NA	INT
1	2013	ID0002	NA	ID0508	1	NA	NA	0	NA	NA	NA	NA	NA	INT
1	2012	ID0012	NA	ID0513	0	NA	NA	0	NA	NA	NA	NA	NA	INT
1	2014	ID0012	NA	ID0528	0	NA	NA	0	NA	NA	NA	NA	NA	INT
1	2014	ID0002	NA	ID0821	1	NA	NA	0	NA	NA	NA	NA	NA	INT
1	2014	ID0012	ID0518	ID0528	0	NA	NA	0	NA	NA	1	NA	NA	INT
1	2014	ID0018	ID0506	ID0518	0	NA	NA	1	NA	NA	0	NA	NA	INT
1	2012	ID0002	NA	ID0524	1	NA	NA	0	NA	NA	NA	NA	NA	INT
1	2012	ID0016	ID0507	NA	1	NA	NA	NA	NA	NA	0	NA	NA	INT
1	2014	ID0017	NA	NA	1	NA	NA	NA	NA	NA	NA	NA	NA	INT
1	2012	ID0008	NA	ID0507	0	NA	NA	0	NA	NA	NA	NA	NA	INT
1	2014	ID0012	ID0506	ID0528	0	NA	NA	0	NA	NA	0	NA	NA	INT
1	2013	ID0008	ID0520	ID0505	0	NA	NA	0	NA	NA	0	NA	NA	INT
1	2014	ID0002	ID0521	ID0821	1	NA	NA	0	NA	NA	0	NA	NA	INT
1	2013	ID0004	ID0522	ID0507	0	NA	NA	NA	NA	NA	0	NA	NA	INT
1	2012	ID0015	ID0513	ID0514	1	NA	NA	0	NA	NA	0	NA	NA	INT
1	2014	ID0003	ID0506	ID0820	0	NA	NA	0	NA	NA	0	NA	NA	INT
1	2013	ID0004	ID0522	ID0507	0	NA	NA	NA	NA	NA	0	NA	NA	INT
1	2015	ID0019	NA	NA	0	NA	NA	NA	NA	NA	NA	NA	NA	INT
1	2013	ID0008	NA	ID0505	0	NA	NA	0	NA	NA	NA	NA	NA	INT
1	2014	ID0017	NA	NA	1	NA	NA	NA	NA	NA	NA	NA	NA	INT
1	2012	ID0005	NA	NA	0	NA	NA	NA	NA	NA	NA	NA	NA	INT
1	2014	ID0012	ID0521	ID0528	0	NA	NA	0	NA	NA	0	NA	NA	INT
1	2013	ID0012	NA	ID0517	0	NA	NA	0	NA	NA	NA	NA	NA	INT
1	2013	ID0008	NA	ID0505	0	NA	NA	0	NA	NA	NA	NA	NA	INT
1	2013	ID0002	NA	ID0508	1	NA	NA	0	NA	NA	NA	NA	NA	INT
1	2013	ID0006	ID0508	NA	0	NA	NA	NA	NA	NA	0	NA	NA	INT
1	2015	ID0013	NA	NA	0	NA	NA	NA	NA	NA	NA	NA	NA	INT
1	2014	ID0011	ID0523	ID0517	0	NA	NA	0	NA	NA	0	NA	NA	INT
1	2012	ID0005	ID0524	NA	0	NA	NA	NA	NA	NA	0	NA	NA	INT
1	2012	ID0020	ID0521	ID0822	1	NA	NA	0	NA	NA	1	NA	NA	INT
1	2013	ID0006	NA	NA	0	NA	NA	NA	NA	NA	NA	NA	NA	INT
1	2012	ID0012	ID0525	ID0513	0	NA	NA	0	NA	NA	0	NA	NA	INT
1	2013	ID0002	ID0511	ID0508	1	NA	NA	0	NA	NA	1	NA	NA	INT
1	2012	ID0008	ID0520	ID0507	0	NA	NA	0	NA	NA	0	NA	NA	INT
1	2014	ID0003	ID0506	ID0820	0	NA	NA	0	NA	NA	0	NA	NA	INT
1	2013	ID0007	NA	ID0522	1	NA	NA	0	NA	NA	NA	NA	NA	INT
1	2012	ID0016	NA	NA	1	NA	NA	NA	NA	NA	NA	NA	NA	INT
1	2013	ID0012	NA	ID0517	0	NA	NA	0	NA	NA	NA	NA	NA	INT
1	2015	ID0010	NA	NA	0	NA	NA	NA	NA	NA	NA	NA	NA	INT
1	2013	ID0012	NA	ID0517	0	NA	NA	0	NA	NA	NA	NA	NA	INT
1	2014	ID0021	NA	ID0823	0	NA	NA	0	NA	NA	NA	NA	NA	INT
1	2012	ID0005	ID0524	NA	0	NA	NA	NA	NA	NA	0	NA	NA	INT
1	2014	ID0002	NA	ID0821	1	NA	NA	0	NA	NA	NA	NA	NA	INT
1	2014	ID0012	ID0517	ID0528	0	NA	NA	0	NA	NA	0	NA	NA	INT
1	2014	ID0002	NA	ID0821	1	NA	NA	0	NA	NA	NA	NA	NA	INT
1	2012	ID0016	NA	NA	1	NA	NA	NA	NA	NA	NA	NA	NA	INT
1	2014	ID0021	NA	ID0823	0	NA	NA	0	NA	NA	NA	NA	NA	INT
1	2012	ID0016	NA	NA	1	NA	NA	NA	NA	NA	NA	NA	NA	INT
1	2012	ID0020	NA	ID0822	1	NA	NA	0	NA	NA	NA	NA	NA	INT
1	2012	ID0004	NA	NA	0	NA	NA	NA	NA	NA	NA	NA	NA	INT
1	2012	ID0005	ID0524	NA	0	NA	NA	NA	NA	NA	0	NA	NA	INT
1	2013	ID0007	ID0508	ID0522	1	NA	NA	0	NA	NA	0	NA	NA	INT
1	2015	ID0014	ID0526	ID0667	1	NA	NA	0	NA	NA	0	NA	NA	INT
1	2013	ID0001	NA	ID0788	0	NA	NA	0	NA	NA	NA	NA	NA	INT
1	2012	ID0020	ID0522	ID0822	1	NA	NA	0	NA	NA	NA	NA	NA	INT
1	2015	ID0010	NA	NA	0	NA	NA	NA	NA	NA	NA	NA	NA	INT
1	2012	ID0004	NA	NA	0	NA	NA	NA	NA	NA	NA	NA	NA	INT
1	2014	ID0002	ID0506	ID0821	1	NA	NA	0	NA	NA	0	NA	NA	INT
1	2015	ID0010	NA	NA	0	NA	NA	NA	NA	NA	NA	NA	NA	INT
1	2015	ID0019	NA	NA	0	NA	NA	NA	NA	NA	NA	NA	NA	INT
1	2013	ID0007	ID0521	ID0522	1	NA	NA	0	NA	NA	0	NA	NA	INT
1	2013	ID0004	NA	ID0507	0	NA	NA	NA	NA	NA	NA	NA	NA	INT
1	2012	ID0004	NA	NA	0	NA	NA	NA	NA	NA	NA	NA	NA	INT
1	2015	ID0010	NA	NA	0	NA	NA	NA	NA	NA	NA	NA	NA	INT
1	2014	ID0011	ID0527	ID0517	0	NA	NA	0	NA	NA	0	NA	NA	INT
1	2014	ID0018	ID0527	ID0518	0	NA	NA	1	NA	NA	0	NA	NA	INT
1	2014	ID0022	ID0518	ID0506	1	NA	NA	0	NA	NA	1	NA	NA	INT
1	2013	ID0007	NA	ID0522	1	NA	NA	0	NA	NA	NA	NA	NA	INT
1	2013	ID0006	ID0508	NA	0	NA	NA	NA	NA	NA	0	NA	NA	INT
1	2014	ID0019	ID0528	ID0512	0	NA	NA	0	NA	NA	0	NA	NA	INT
1	2014	ID0003	ID0506	ID0820	0	NA	NA	0	NA	NA	0	NA	NA	INT
1	2014	ID0017	NA	NA	1	NA	NA	NA	NA	NA	NA	NA	NA	INT
1	2014	ID0019	ID0529	ID0512	0	NA	NA	0	NA	NA	0	NA	NA	INT
3	2014	ID0023	NA	ID0533	0	NA	NA	0	NA	NA	NA	NA	NA	EXT
3	2012	ID0024	ID0530	ID0824	1	NA	NA	1	NA	NA	0	NA	NA	EXT
3	2015	ID0025	ID0531	NA	1	NA	NA	NA	NA	NA	0	NA	NA	EXT
3	2012	ID0026	ID0530	ID0553	0	NA	NA	0	NA	NA	0	NA	NA	EXT
3	2012	ID0026	ID0532	ID0553	0	NA	NA	0	NA	NA	0	NA	NA	EXT
3	2015	ID0027	NA	ID0539	0	NA	NA	1	NA	NA	NA	NA	NA	EXT
3	2014	ID0027	ID0533	NA	0	NA	NA	NA	NA	NA	0	NA	NA	EXT
3	2012	ID0026	ID0530	ID0553	0	NA	NA	0	NA	NA	0	NA	NA	EXT
3	2014	ID0023	ID0534	ID0533	0	NA	NA	0	NA	NA	0	NA	NA	EXT
3	2015	ID0028	ID0535	NA	0	NA	NA	NA	NA	NA	0	NA	NA	EXT
3	2015	ID0027	NA	ID0539	0	NA	NA	1	NA	NA	NA	NA	NA	EXT
3	2015	ID0025	NA	NA	1	NA	NA	NA	NA	NA	NA	NA	NA	EXT
3	2013	ID0027	ID0533	ID0539	0	NA	NA	0	NA	NA	0	NA	NA	EXT
3	2012	ID0026	ID0530	ID0553	0	NA	NA	0	NA	NA	0	NA	NA	EXT
3	2015	ID0027	NA	ID0539	0	NA	NA	1	NA	NA	NA	NA	NA	EXT
3	2014	ID0023	ID0534	ID0533	0	NA	NA	0	NA	NA	0	NA	NA	EXT
3	2015	ID0029	ID0533	ID0825	0	NA	NA	0	NA	NA	0	NA	NA	EXT
3	2015	ID0027	NA	ID0539	0	NA	NA	1	NA	NA	NA	NA	NA	EXT
3	2015	ID0025	NA	NA	1	NA	NA	NA	NA	NA	NA	NA	NA	EXT
3	2015	ID0027	NA	ID0539	0	NA	NA	1	NA	NA	NA	NA	NA	EXT
3	2014	ID0030	ID0536	ID0541	0	NA	NA	0	NA	NA	0	NA	NA	EXT
3	2015	ID0028	ID0535	NA	0	NA	NA	NA	NA	NA	0	NA	NA	EXT
3	2012	ID0031	ID0537	ID0532	0	NA	NA	0	NA	NA	0	NA	NA	EXT
3	2012	ID0023	NA	ID0541	0	NA	NA	1	NA	NA	NA	NA	NA	EXT
3	2013	ID0027	ID0538	ID0539	0	NA	NA	0	NA	NA	1	NA	NA	EXT
3	2012	ID0024	ID0530	ID0824	1	NA	NA	1	NA	NA	0	NA	NA	EXT
3	2012	ID0024	ID0530	ID0824	1	NA	NA	1	NA	NA	0	NA	NA	EXT
3	2012	ID0032	ID0532	ID0530	1	NA	NA	0	NA	NA	0	NA	NA	EXT
3	2014	ID0023	ID0534	ID0533	0	NA	NA	0	NA	NA	0	NA	NA	EXT
3	2012	ID0023	ID0537	ID0541	0	NA	NA	1	NA	NA	0	NA	NA	EXT
3	2012	ID0032	NA	ID0530	1	NA	NA	0	NA	NA	NA	NA	NA	EXT
3	2012	ID0023	NA	ID0541	0	NA	NA	1	NA	NA	NA	NA	NA	EXT
3	2013	ID0033	NA	ID0538	0	NA	NA	1	NA	NA	NA	NA	NA	EXT
3	2015	ID0034	ID0539	ID0541	0	NA	NA	0	NA	NA	1	NA	NA	EXT
3	2014	ID0027	ID0533	NA	0	NA	NA	NA	NA	NA	0	NA	NA	EXT
3	2013	ID0035	ID0539	ID0533	0	NA	NA	0	NA	NA	0	NA	NA	EXT
3	2015	ID0029	ID0533	ID0825	0	NA	NA	0	NA	NA	0	NA	NA	EXT
3	2014	ID0023	ID0540	ID0533	0	NA	NA	0	NA	NA	1	NA	NA	EXT
3	2014	ID0036	NA	ID0534	1	NA	NA	0	NA	NA	NA	NA	NA	EXT
3	2015	ID0037	NA	ID0533	1	NA	NA	0	NA	NA	NA	NA	NA	EXT
3	2012	ID0032	NA	ID0530	1	NA	NA	0	NA	NA	NA	NA	NA	EXT
3	2014	ID0036	ID0535	ID0534	1	NA	NA	0	NA	NA	0	NA	NA	EXT
3	2015	ID0034	NA	ID0541	0	NA	NA	0	NA	NA	NA	NA	NA	EXT
3	2015	ID0029	ID0541	ID0825	0	NA	NA	0	NA	NA	0	NA	NA	EXT
3	2012	ID0026	ID0530	ID0553	0	NA	NA	0	NA	NA	0	NA	NA	EXT
3	2015	ID0029	ID0533	ID0825	0	NA	NA	0	NA	NA	0	NA	NA	EXT
3	2015	ID0038	NA	ID0541	0	NA	NA	0	NA	NA	NA	NA	NA	EXT
3	2014	ID0027	ID0539	NA	0	NA	NA	NA	NA	NA	NA	NA	NA	EXT
3	2014	ID0027	ID0533	NA	0	NA	NA	NA	NA	NA	0	NA	NA	EXT
4	2015	ID0039	ID0542	ID0554	0	NA	NA	0	NA	NA	1	NA	NA	EXT
4	2013	ID0040	ID0543	ID0557	0	NA	NA	0	NA	NA	0	NA	NA	EXT
4	2014	ID0041	NA	ID0549	0	NA	NA	1	NA	NA	NA	NA	NA	EXT
4	2015	ID0042	NA	ID0826	0	NA	NA	1	NA	NA	NA	NA	NA	EXT
4	2012	ID0043	NA	ID0550	0	NA	NA	0	NA	NA	NA	NA	NA	EXT
4	2012	ID0043	NA	ID0550	0	NA	NA	0	NA	NA	NA	NA	NA	EXT
4	2013	ID0040	ID0543	ID0557	0	NA	NA	0	NA	NA	0	NA	NA	EXT
4	2012	ID0044	ID0544	ID0556	0	NA	NA	0	NA	NA	1	NA	NA	EXT
4	2014	ID0045	ID0540	ID0827	0	NA	NA	1	NA	NA	1	NA	NA	EXT
4	2015	ID0046	ID0536	ID0552	0	NA	NA	0	NA	NA	0	NA	NA	EXT
4	2012	ID0047	ID0537	NA	0	NA	NA	NA	NA	NA	0	NA	NA	EXT
4	2015	ID0042	NA	ID0826	0	NA	NA	1	NA	NA	NA	NA	NA	EXT
4	2015	ID0042	NA	ID0826	0	NA	NA	1	NA	NA	NA	NA	NA	EXT
4	2014	ID0048	ID0533	ID0535	0	NA	NA	0	NA	NA	0	NA	NA	EXT
4	2014	ID0049	ID0545	ID0540	0	NA	NA	1	NA	NA	1	NA	NA	EXT
4	2014	ID0042	ID0546	ID0828	0	NA	NA	0	NA	NA	0	NA	NA	EXT
4	2014	ID0042	NA	ID0828	0	NA	NA	0	NA	NA	NA	NA	NA	EXT
4	2015	ID0042	ID0547	ID0826	0	NA	NA	1	NA	NA	0	NA	NA	EXT
4	2015	ID0040	ID0547	ID0536	0	NA	NA	0	NA	NA	0	NA	NA	EXT
4	2012	ID0047	ID0537	NA	0	NA	NA	NA	NA	NA	0	NA	NA	EXT
4	2015	ID0046	ID0548	ID0552	0	NA	NA	0	NA	NA	0	NA	NA	EXT
4	2014	ID0042	ID0533	ID0828	0	NA	NA	0	NA	NA	0	NA	NA	EXT
4	2015	ID0039	ID0549	ID0554	0	NA	NA	0	NA	NA	1	NA	NA	EXT
4	2012	ID0050	ID0537	ID0544	0	NA	NA	1	NA	NA	0	NA	NA	EXT
4	2012	ID0047	ID0537	NA	0	NA	NA	NA	NA	NA	0	NA	NA	EXT
4	2012	ID0050	ID0550	ID0544	0	NA	NA	1	NA	NA	0	NA	NA	EXT
4	2014	ID0048	ID0533	ID0535	0	NA	NA	0	NA	NA	0	NA	NA	EXT
4	2014	ID0051	ID0551	ID0547	1	NA	NA	0	NA	NA	0	NA	NA	EXT
4	2014	ID0041	NA	ID0549	0	NA	NA	1	NA	NA	NA	NA	NA	EXT
4	2012	ID0051	NA	ID0819	0	NA	NA	0	NA	NA	NA	NA	NA	EXT
4	2014	ID0049	NA	ID0540	0	NA	NA	1	NA	NA	NA	NA	NA	EXT
4	2015	ID0040	NA	ID0536	0	NA	NA	0	NA	NA	NA	NA	NA	EXT
4	2014	ID0042	NA	ID0828	0	NA	NA	0	NA	NA	NA	NA	NA	EXT
4	2013	ID0051	NA	ID0535	1	NA	NA	0	NA	NA	NA	NA	NA	EXT
4	2014	ID0045	ID0536	ID0827	0	NA	NA	1	NA	NA	0	NA	NA	EXT
4	2013	ID0052	ID0541	NA	1	NA	NA	NA	NA	NA	NA	NA	NA	EXT
4	2012	ID0051	NA	ID0819	0	NA	NA	0	NA	NA	NA	NA	NA	EXT
4	2014	ID0053	ID0552	ID0536	0	NA	NA	0	NA	NA	0	NA	NA	EXT
4	2013	ID0054	ID0553	ID0536	0	NA	NA	1	NA	NA	1	NA	NA	EXT
4	2012	ID0050	ID0550	ID0544	0	NA	NA	1	NA	NA	0	NA	NA	EXT
4	2014	ID0042	NA	ID0828	0	NA	NA	0	NA	NA	NA	NA	NA	EXT
4	2015	ID0055	NA	NA	0	NA	NA	NA	NA	NA	NA	NA	NA	EXT
4	2015	ID0056	ID0552	ID0549	0	NA	NA	1	NA	NA	0	NA	NA	EXT
4	2012	ID0057	ID0543	ID0540	0	NA	NA	1	NA	NA	1	NA	NA	EXT
4	2014	ID0053	ID0552	ID0536	0	NA	NA	0	NA	NA	0	NA	NA	EXT
4	2014	ID0041	NA	ID0549	0	NA	NA	1	NA	NA	NA	NA	NA	EXT
4	2015	ID0036	NA	ID0571	0	NA	NA	0	NA	NA	NA	NA	NA	EXT
4	2014	ID0049	NA	ID0540	0	NA	NA	1	NA	NA	NA	NA	NA	EXT
4	2012	ID0058	NA	ID0543	0	NA	NA	1	NA	NA	NA	NA	NA	EXT
4	2013	ID0051	NA	ID0535	1	NA	NA	0	NA	NA	NA	NA	NA	EXT
4	2015	ID0036	ID0554	ID0571	0	NA	NA	0	NA	NA	0	NA	NA	EXT
4	2013	ID0059	ID0541	NA	0	NA	NA	NA	NA	NA	NA	NA	NA	EXT
4	2015	ID0042	NA	ID0826	0	NA	NA	1	NA	NA	NA	NA	NA	EXT
4	2014	ID0053	ID0552	ID0536	0	NA	NA	0	NA	NA	0	NA	NA	EXT
4	2013	ID0059	ID0539	NA	0	NA	NA	NA	NA	NA	0	NA	NA	EXT
4	2013	ID0058	NA	ID0543	0	NA	NA	0	NA	NA	NA	NA	NA	EXT
4	2014	ID0045	ID0536	ID0827	0	NA	NA	1	NA	NA	0	NA	NA	EXT
4	2015	ID0056	ID0552	ID0549	0	NA	NA	1	NA	NA	0	NA	NA	EXT
4	2013	ID0059	NA	NA	0	NA	NA	NA	NA	NA	NA	NA	NA	EXT
4	2014	ID0042	ID0546	ID0828	0	NA	NA	0	NA	NA	0	NA	NA	EXT
4	2015	ID0046	ID0536	ID0552	0	NA	NA	0	NA	NA	0	NA	NA	EXT
4	2014	ID0046	ID0547	ID0552	0	NA	NA	0	NA	NA	0	NA	NA	EXT
4	2015	ID0042	ID0542	ID0826	0	NA	NA	1	NA	NA	1	NA	NA	EXT
4	2013	ID0051	ID0540	ID0535	1	NA	NA	0	NA	NA	1	NA	NA	EXT
4	2015	ID0060	NA	ID0568	0	NA	NA	0	NA	NA	NA	NA	NA	EXT
4	2013	ID0051	ID0552	ID0535	1	NA	NA	0	NA	NA	0	NA	NA	EXT
4	2012	ID0047	ID0555	NA	0	NA	NA	NA	NA	NA	0	NA	NA	EXT
4	2015	ID0060	ID0548	ID0568	0	NA	NA	0	NA	NA	0	NA	NA	EXT
4	2013	ID0040	NA	ID0557	0	NA	NA	0	NA	NA	NA	NA	NA	EXT
4	2015	ID0036	ID0549	ID0571	0	NA	NA	0	NA	NA	1	NA	NA	EXT
4	2012	ID0047	NA	NA	0	NA	NA	NA	NA	NA	NA	NA	NA	EXT
4	2015	ID0036	ID0554	ID0571	0	NA	NA	0	NA	NA	0	NA	NA	EXT
4	2014	ID0041	NA	ID0549	0	NA	NA	1	NA	NA	NA	NA	NA	EXT
4	2014	ID0040	ID0552	ID0551	0	NA	NA	0	NA	NA	0	NA	NA	EXT
4	2014	ID0045	ID0536	ID0827	0	NA	NA	1	NA	NA	0	NA	NA	EXT
4	2013	ID0040	NA	ID0557	0	NA	NA	0	NA	NA	NA	NA	NA	EXT
4	2015	ID0045	ID0536	ID0547	0	NA	NA	0	NA	NA	0	NA	NA	EXT
4	2015	ID0045	ID0536	ID0547	0	NA	NA	0	NA	NA	0	NA	NA	EXT
4	2012	ID0061	ID0543	ID0555	0	NA	NA	0	NA	NA	1	NA	NA	EXT
4	2013	ID0059	NA	NA	0	NA	NA	NA	NA	NA	NA	NA	NA	EXT
4	2015	ID0056	ID0536	ID0549	0	NA	NA	1	NA	NA	0	NA	NA	EXT
4	2013	ID0059	NA	NA	0	NA	NA	NA	NA	NA	NA	NA	NA	EXT
4	2014	ID0046	NA	ID0552	0	NA	NA	0	NA	NA	NA	NA	NA	EXT
4	2014	ID0046	NA	ID0552	0	NA	NA	0	NA	NA	NA	NA	NA	EXT
4	2013	ID0062	NA	ID0552	0	NA	NA	0	NA	NA	NA	NA	NA	EXT
4	2012	ID0058	ID0556	ID0543	0	NA	NA	1	NA	NA	0	NA	NA	EXT
4	2013	ID0040	ID0543	ID0557	0	NA	NA	0	NA	NA	0	NA	NA	EXT
4	2014	ID0045	ID0536	ID0827	0	NA	NA	1	NA	NA	0	NA	NA	EXT
4	2015	ID0063	ID0552	ID0548	0	NA	NA	0	NA	NA	0	NA	NA	EXT
4	2012	ID0057	ID0556	ID0540	0	NA	NA	1	NA	NA	0	NA	NA	EXT
4	2013	ID0058	NA	ID0543	0	NA	NA	0	NA	NA	NA	NA	NA	EXT
4	2013	ID0058	NA	ID0543	0	NA	NA	0	NA	NA	NA	NA	NA	EXT
4	2012	ID0047	ID0556	NA	0	NA	NA	NA	NA	NA	0	NA	NA	EXT
4	2014	ID0046	NA	ID0552	0	NA	NA	0	NA	NA	NA	NA	NA	EXT
4	2014	ID0053	ID0552	ID0536	0	NA	NA	0	NA	NA	0	NA	NA	EXT
4	2015	ID0063	ID0552	ID0548	0	NA	NA	0	NA	NA	0	NA	NA	EXT
4	2015	ID0063	ID0552	ID0548	0	NA	NA	0	NA	NA	0	NA	NA	EXT
4	2012	ID0057	NA	ID0540	0	NA	NA	1	NA	NA	NA	NA	NA	EXT
4	2014	ID0048	ID0552	ID0535	0	NA	NA	0	NA	NA	0	NA	NA	EXT
4	2012	ID0061	ID0530	ID0555	0	NA	NA	0	NA	NA	0	NA	NA	EXT
4	2015	ID0055	NA	NA	0	NA	NA	NA	NA	NA	NA	NA	NA	EXT
4	2015	ID0063	ID0552	ID0548	0	NA	NA	0	NA	NA	0	NA	NA	EXT
4	2014	ID0041	NA	ID0549	0	NA	NA	1	NA	NA	NA	NA	NA	EXT
4	2013	ID0062	ID0557	ID0552	0	NA	NA	0	NA	NA	0	NA	NA	EXT
4	2014	ID0053	ID0552	ID0536	0	NA	NA	0	NA	NA	0	NA	NA	EXT
4	2015	ID0055	NA	NA	0	NA	NA	NA	NA	NA	NA	NA	NA	EXT
4	2014	ID0049	NA	ID0540	0	NA	NA	1	NA	NA	NA	NA	NA	EXT
4	2015	ID0063	ID0552	ID0548	0	NA	NA	0	NA	NA	0	NA	NA	EXT
4	2012	ID0057	ID0556	ID0540	0	NA	NA	1	NA	NA	0	NA	NA	EXT
5	2015	ID0064	NA	ID0558	0	NA	NA	1	NA	NA	NA	NA	NA	EXT
5	2012	ID0065	NA	NA	0	NA	NA	NA	NA	NA	NA	NA	NA	EXT
5	2014	ID0066	NA	ID0829	0	NA	NA	0	NA	NA	NA	NA	NA	EXT
5	2013	ID0067	NA	ID0830	1	NA	NA	1	NA	NA	NA	NA	NA	EXT
5	2015	ID0068	NA	NA	0	NA	NA	NA	NA	NA	NA	NA	NA	EXT
5	2014	ID0069	ID0558	NA	0	NA	NA	NA	NA	NA	0	NA	NA	EXT
5	2015	ID0064	NA	ID0558	0	NA	NA	1	NA	NA	NA	NA	NA	EXT
5	2014	ID0070	NA	ID0831	0	NA	NA	1	NA	NA	NA	NA	NA	EXT
5	2013	ID0071	NA	ID0558	1	NA	NA	0	NA	NA	NA	NA	NA	EXT
5	2012	ID0072	NA	ID0559	0	NA	NA	1	NA	NA	NA	NA	NA	EXT
5	2015	ID0073	ID0558	ID0832	0	NA	NA	1	NA	NA	1	NA	NA	EXT
5	2014	ID0069	ID0558	NA	0	NA	NA	NA	NA	NA	0	NA	NA	EXT
5	2012	ID0074	NA	ID0558	0	NA	NA	0	NA	NA	NA	NA	NA	EXT
5	2014	ID0071	NA	NA	1	NA	NA	NA	NA	NA	NA	NA	NA	EXT
5	2012	ID0072	NA	ID0559	0	NA	NA	1	NA	NA	NA	NA	NA	EXT
5	2012	ID0072	NA	ID0559	0	NA	NA	1	NA	NA	NA	NA	NA	EXT
5	2013	ID0067	NA	ID0830	1	NA	NA	1	NA	NA	NA	NA	NA	EXT
5	2014	ID0066	NA	ID0829	0	NA	NA	0	NA	NA	NA	NA	NA	EXT
5	2014	ID0071	NA	NA	1	NA	NA	NA	NA	NA	NA	NA	NA	EXT
5	2014	ID0070	NA	ID0831	0	NA	NA	1	NA	NA	NA	NA	NA	EXT
5	2014	ID0069	ID0558	NA	0	NA	NA	NA	NA	NA	0	NA	NA	EXT
5	2014	ID0069	ID0558	NA	0	NA	NA	NA	NA	NA	0	NA	NA	EXT
5	2014	ID0071	NA	NA	1	NA	NA	NA	NA	NA	NA	NA	NA	EXT
5	2015	ID0075	NA	ID0829	1	NA	NA	0	NA	NA	NA	NA	NA	EXT
5	2012	ID0074	NA	ID0558	0	NA	NA	0	NA	NA	NA	NA	NA	EXT
5	2015	ID0075	NA	ID0829	1	NA	NA	0	NA	NA	NA	NA	NA	EXT
5	2012	ID0076	ID0559	NA	0	NA	NA	NA	NA	NA	1	NA	NA	EXT
5	2014	ID0070	NA	ID0831	0	NA	NA	1	NA	NA	NA	NA	NA	EXT
5	2014	ID0070	NA	ID0831	0	NA	NA	1	NA	NA	NA	NA	NA	EXT
5	2014	ID0077	NA	ID0560	0	NA	NA	1	NA	NA	NA	NA	NA	EXT
5	2013	ID0072	NA	ID0559	0	NA	NA	1	NA	NA	NA	NA	NA	EXT
5	2012	ID0065	NA	NA	0	NA	NA	NA	NA	NA	NA	NA	NA	EXT
5	2015	ID0064	NA	ID0558	0	NA	NA	1	NA	NA	NA	NA	NA	EXT
5	2014	ID0078	ID0560	ID0833	0	NA	NA	0	NA	NA	1	NA	NA	EXT
5	2013	ID0079	NA	ID0560	1	NA	NA	0	NA	NA	NA	NA	NA	EXT
5	2012	ID0074	NA	ID0558	0	NA	NA	0	NA	NA	NA	NA	NA	EXT
5	2012	ID0076	ID0559	NA	0	NA	NA	NA	NA	NA	1	NA	NA	EXT
5	2014	ID0080	NA	ID0834	0	NA	NA	0	NA	NA	NA	NA	NA	EXT
5	2014	ID0080	NA	ID0834	0	NA	NA	0	NA	NA	NA	NA	NA	EXT
5	2015	ID0068	ID0558	NA	0	NA	NA	NA	NA	NA	1	NA	NA	EXT
5	2014	ID0081	ID0560	ID0558	1	NA	NA	0	NA	NA	1	NA	NA	EXT
5	2015	ID0068	ID0558	NA	0	NA	NA	NA	NA	NA	1	NA	NA	EXT
5	2013	ID0071	NA	ID0558	1	NA	NA	0	NA	NA	NA	NA	NA	EXT
5	2014	ID0077	NA	ID0560	0	NA	NA	1	NA	NA	NA	NA	NA	EXT
5	2012	ID0082	NA	ID0835	0	NA	NA	0	NA	NA	NA	NA	NA	EXT
5	2013	ID0067	NA	ID0830	1	NA	NA	1	NA	NA	NA	NA	NA	EXT
5	2012	ID0076	ID0559	NA	0	NA	NA	NA	NA	NA	1	NA	NA	EXT
5	2012	ID0074	NA	ID0558	0	NA	NA	0	NA	NA	NA	NA	NA	EXT
5	2012	ID0076	ID0559	NA	0	NA	NA	NA	NA	NA	1	NA	NA	EXT
5	2015	ID0075	NA	ID0829	1	NA	NA	0	NA	NA	NA	NA	NA	EXT
5	2013	ID0072	NA	ID0559	0	NA	NA	1	NA	NA	NA	NA	NA	EXT
5	2014	ID0081	ID0560	ID0558	1	NA	NA	0	NA	NA	1	NA	NA	EXT
5	2012	ID0082	NA	ID0835	0	NA	NA	0	NA	NA	NA	NA	NA	EXT
5	2015	ID0073	ID0558	ID0832	0	NA	NA	1	NA	NA	1	NA	NA	EXT
5	2015	ID0075	ID0558	ID0829	1	NA	NA	0	NA	NA	1	NA	NA	EXT
5	2012	ID0065	NA	NA	0	NA	NA	NA	NA	NA	NA	NA	NA	EXT
5	2014	ID0071	NA	NA	1	NA	NA	NA	NA	NA	NA	NA	NA	EXT
5	2014	ID0066	NA	ID0829	0	NA	NA	0	NA	NA	NA	NA	NA	EXT
5	2012	ID0082	NA	ID0835	0	NA	NA	0	NA	NA	NA	NA	NA	EXT
5	2013	ID0072	NA	ID0559	0	NA	NA	1	NA	NA	NA	NA	NA	EXT
5	2014	ID0069	ID0558	NA	0	NA	NA	NA	NA	NA	0	NA	NA	EXT
5	2014	ID0069	ID0558	NA	0	NA	NA	NA	NA	NA	0	NA	NA	EXT
5	2012	ID0082	NA	ID0835	0	NA	NA	0	NA	NA	NA	NA	NA	EXT
5	2014	ID0070	NA	ID0831	0	NA	NA	1	NA	NA	NA	NA	NA	EXT
5	2013	ID0072	NA	ID0559	0	NA	NA	1	NA	NA	NA	NA	NA	EXT
5	2012	ID0074	NA	ID0558	0	NA	NA	0	NA	NA	NA	NA	NA	EXT
5	2014	ID0080	NA	ID0834	0	NA	NA	0	NA	NA	NA	NA	NA	EXT
5	2013	ID0072	NA	ID0559	0	NA	NA	1	NA	NA	NA	NA	NA	EXT
5	2013	ID0079	ID0561	ID0560	1	NA	NA	0	NA	NA	0	NA	NA	EXT
5	2012	ID0076	ID0559	NA	0	NA	NA	NA	NA	NA	1	NA	NA	EXT
5	2014	ID0077	NA	ID0560	0	NA	NA	1	NA	NA	NA	NA	NA	EXT
5	2014	ID0071	NA	NA	1	NA	NA	NA	NA	NA	NA	NA	NA	EXT
5	2014	ID0078	ID0560	ID0833	0	NA	NA	0	NA	NA	1	NA	NA	EXT
5	2015	ID0075	ID0558	ID0829	1	NA	NA	0	NA	NA	1	NA	NA	EXT
5	2012	ID0065	NA	NA	0	NA	NA	NA	NA	NA	NA	NA	NA	EXT
5	2014	ID0078	ID0560	ID0833	0	NA	NA	0	NA	NA	1	NA	NA	EXT
5	2014	ID0066	NA	ID0829	0	NA	NA	0	NA	NA	NA	NA	NA	EXT
6	2012	ID0083	NA	ID0836	0	NA	NA	1	NA	NA	NA	NA	NA	EXT
6	2014	ID0084	NA	NA	0	NA	NA	NA	NA	NA	NA	NA	NA	EXT
6	2013	ID0084	ID0562	ID0837	0	NA	NA	0	NA	NA	0	NA	NA	EXT
6	2013	ID0085	NA	ID0562	0	NA	NA	0	NA	NA	NA	NA	NA	EXT
6	2014	ID0084	NA	NA	0	NA	NA	NA	NA	NA	NA	NA	NA	EXT
6	2015	ID0086	NA	ID0838	0	NA	NA	0	NA	NA	NA	NA	NA	EXT
6	2014	ID0084	NA	NA	0	NA	NA	NA	NA	NA	NA	NA	NA	EXT
6	2012	ID0083	NA	ID0836	0	NA	NA	1	NA	NA	NA	NA	NA	EXT
6	2014	ID0087	NA	ID0839	0	NA	NA	0	NA	NA	NA	NA	NA	EXT
6	2015	ID0086	NA	ID0838	0	NA	NA	0	NA	NA	NA	NA	NA	EXT
6	2014	ID0088	NA	ID0840	0	NA	NA	1	NA	NA	NA	NA	NA	EXT
6	2014	ID0087	NA	ID0839	0	NA	NA	0	NA	NA	NA	NA	NA	EXT
6	2014	ID0084	NA	NA	0	NA	NA	NA	NA	NA	NA	NA	NA	EXT
6	2015	ID0086	NA	ID0838	0	NA	NA	0	NA	NA	NA	NA	NA	EXT
6	2012	ID0083	NA	ID0836	0	NA	NA	1	NA	NA	NA	NA	NA	EXT
6	2014	ID0084	NA	NA	0	NA	NA	NA	NA	NA	NA	NA	NA	EXT
6	2013	ID0084	ID0562	ID0837	0	NA	NA	0	NA	NA	0	NA	NA	EXT
6	2013	ID0084	ID0562	ID0837	0	NA	NA	0	NA	NA	0	NA	NA	EXT
6	2014	ID0087	NA	ID0839	0	NA	NA	0	NA	NA	NA	NA	NA	EXT
6	2012	ID0083	NA	ID0836	0	NA	NA	1	NA	NA	NA	NA	NA	EXT
6	2013	ID0084	ID0562	ID0837	0	NA	NA	0	NA	NA	0	NA	NA	EXT
6	2014	ID0088	NA	ID0840	0	NA	NA	1	NA	NA	NA	NA	NA	EXT
7	2014	ID0089	ID0563	ID0527	1	NA	NA	0	NA	NA	0	NA	NA	INT
7	2013	ID0090	ID0511	ID0519	0	NA	NA	0	NA	NA	1	NA	NA	INT
7	2014	ID0091	NA	ID0519	0	NA	NA	1	NA	NA	NA	NA	NA	INT
7	2015	ID0092	NA	NA	0	NA	NA	NA	NA	NA	NA	NA	NA	INT
7	2014	ID0091	NA	ID0519	0	NA	NA	1	NA	NA	NA	NA	NA	INT
7	2014	ID0089	ID0563	ID0527	1	NA	NA	0	NA	NA	0	NA	NA	INT
7	2014	ID0091	NA	ID0519	0	NA	NA	1	NA	NA	NA	NA	NA	INT
7	2014	ID0089	ID0563	ID0527	1	NA	NA	0	NA	NA	0	NA	NA	INT
7	2013	ID0091	NA	ID0527	0	NA	NA	0	NA	NA	NA	NA	NA	INT
7	2013	ID0093	ID0522	ID0511	0	NA	NA	1	NA	NA	0	NA	NA	INT
7	2015	ID0092	NA	NA	0	NA	NA	NA	NA	NA	NA	NA	NA	INT
7	2014	ID0094	ID0519	ID0663	0	NA	NA	0	NA	NA	1	NA	NA	INT
7	2014	ID0094	ID0511	ID0663	0	NA	NA	0	NA	NA	1	NA	NA	INT
7	2014	ID0095	ID0517	ID0841	0	NA	NA	0	NA	NA	0	NA	NA	INT
7	2014	ID0095	NA	ID0841	0	NA	NA	0	NA	NA	NA	NA	NA	INT
7	2015	ID0092	NA	NA	0	NA	NA	NA	NA	NA	NA	NA	NA	INT
7	2012	ID0096	NA	NA	0	NA	NA	NA	NA	NA	NA	NA	NA	INT
7	2012	ID0096	NA	NA	0	NA	NA	NA	NA	NA	NA	NA	NA	INT
7	2012	ID0093	NA	ID0511	0	NA	NA	1	NA	NA	NA	NA	NA	INT
7	2014	ID0094	ID0511	ID0663	0	NA	NA	0	NA	NA	1	NA	NA	INT
7	2015	ID0091	NA	ID0529	0	NA	NA	0	NA	NA	NA	NA	NA	INT
7	2012	ID0096	NA	NA	0	NA	NA	NA	NA	NA	NA	NA	NA	INT
7	2014	ID0089	ID0563	ID0527	1	NA	NA	0	NA	NA	0	NA	NA	INT
7	2014	ID0093	ID0511	ID0563	0	NA	NA	0	NA	NA	1	NA	NA	INT
7	2014	ID0097	NA	ID0529	0	NA	NA	0	NA	NA	NA	NA	NA	INT
7	2013	ID0091	NA	ID0527	0	NA	NA	0	NA	NA	NA	NA	NA	INT
7	2015	ID0091	NA	ID0529	0	NA	NA	0	NA	NA	NA	NA	NA	INT
7	2012	ID0096	ID0511	NA	0	NA	NA	NA	NA	NA	1	NA	NA	INT
7	2015	ID0091	NA	ID0529	0	NA	NA	0	NA	NA	NA	NA	NA	INT
7	2014	ID0094	ID0511	ID0663	0	NA	NA	0	NA	NA	1	NA	NA	INT
7	2012	ID0096	ID0511	NA	0	NA	NA	NA	NA	NA	1	NA	NA	INT
7	2013	ID0093	NA	ID0511	0	NA	NA	1	NA	NA	NA	NA	NA	INT
7	2015	ID0091	NA	ID0529	0	NA	NA	0	NA	NA	NA	NA	NA	INT
7	2012	ID0096	ID0564	NA	0	NA	NA	NA	NA	NA	0	NA	NA	INT
8	2015	ID0098	NA	ID0757	0	NA	NA	0	NA	NA	NA	NA	NA	INT
8	2015	ID0098	NA	ID0757	0	NA	NA	0	NA	NA	NA	NA	NA	INT
8	2015	ID0099	NA	NA	0	NA	NA	NA	NA	NA	NA	NA	NA	INT
8	2015	ID0099	NA	NA	0	NA	NA	NA	NA	NA	NA	NA	NA	INT
8	2015	ID0098	NA	ID0757	0	NA	NA	0	NA	NA	NA	NA	NA	INT
8	2015	ID0098	NA	ID0757	0	NA	NA	0	NA	NA	NA	NA	NA	INT
9	2015	ID0100	NA	ID0842	0	NA	NA	0	NA	NA	NA	NA	NA	EXT
9	2015	ID0101	ID0565	ID0567	0	NA	NA	1	NA	NA	0	NA	NA	EXT
9	2013	ID0102	ID0553	ID0567	0	NA	NA	0	NA	NA	1	NA	NA	EXT
9	2015	ID0103	ID0566	NA	0	NA	NA	NA	NA	NA	0	NA	NA	EXT
9	2014	ID0103	ID0567	ID0546	0	NA	NA	0	NA	NA	0	NA	NA	EXT
9	2015	ID0103	ID0566	NA	0	NA	NA	NA	NA	NA	0	NA	NA	EXT
9	2015	ID0101	NA	ID0567	0	NA	NA	1	NA	NA	NA	NA	NA	EXT
9	2015	ID0104	ID0568	ID0569	0	NA	NA	0	NA	NA	0	NA	NA	EXT
9	2014	ID0103	ID0569	ID0546	0	NA	NA	0	NA	NA	0	NA	NA	EXT
9	2015	ID0103	ID0566	NA	0	NA	NA	NA	NA	NA	0	NA	NA	EXT
9	2014	ID0105	ID0546	ID0531	0	NA	NA	0	NA	NA	0	NA	NA	EXT
9	2013	ID0106	NA	NA	0	NA	NA	NA	NA	NA	NA	NA	NA	EXT
9	2013	ID0106	ID0557	NA	0	NA	NA	NA	NA	NA	0	NA	NA	EXT
9	2013	ID0107	ID0543	ID0573	0	NA	NA	1	NA	NA	0	NA	NA	EXT
9	2013	ID0106	ID0570	NA	0	NA	NA	NA	NA	NA	0	NA	NA	EXT
9	2015	ID0108	ID0569	ID0566	0	NA	NA	0	NA	NA	0	NA	NA	EXT
9	2015	ID0108	ID0569	ID0566	0	NA	NA	0	NA	NA	0	NA	NA	EXT
9	2013	ID0102	NA	ID0567	0	NA	NA	0	NA	NA	NA	NA	NA	EXT
9	2015	ID0100	ID0542	ID0842	0	NA	NA	0	NA	NA	1	NA	NA	EXT
9	2015	ID0104	ID0571	ID0569	0	NA	NA	0	NA	NA	0	NA	NA	EXT
9	2013	ID0102	NA	ID0567	0	NA	NA	0	NA	NA	NA	NA	NA	EXT
9	2015	ID0104	NA	ID0569	0	NA	NA	0	NA	NA	NA	NA	NA	EXT
9	2015	ID0109	ID0571	ID0531	0	NA	NA	0	NA	NA	0	NA	NA	EXT
9	2014	ID0106	ID0546	NA	0	NA	NA	NA	NA	NA	0	NA	NA	EXT
9	2015	ID0103	NA	NA	0	NA	NA	NA	NA	NA	NA	NA	NA	EXT
9	2014	ID0103	ID0531	ID0546	0	NA	NA	0	NA	NA	0	NA	NA	EXT
9	2013	ID0106	ID0570	NA	0	NA	NA	NA	NA	NA	0	NA	NA	EXT
9	2013	ID0106	ID0570	NA	0	NA	NA	NA	NA	NA	0	NA	NA	EXT
9	2015	ID0101	NA	ID0567	0	NA	NA	1	NA	NA	NA	NA	NA	EXT
9	2015	ID0103	NA	NA	0	NA	NA	NA	NA	NA	NA	NA	NA	EXT
9	2013	ID0110	ID0572	ID0570	0	NA	NA	0	NA	NA	0	NA	NA	EXT
9	2013	ID0106	ID0570	NA	0	NA	NA	NA	NA	NA	0	NA	NA	EXT
9	2015	ID0100	ID0567	ID0842	0	NA	NA	0	NA	NA	1	NA	NA	EXT
9	2013	ID0102	ID0573	ID0567	0	NA	NA	0	NA	NA	1	NA	NA	EXT
9	2014	ID0106	ID0531	NA	0	NA	NA	NA	NA	NA	0	NA	NA	EXT
9	2015	ID0100	ID0542	ID0842	0	NA	NA	0	NA	NA	1	NA	NA	EXT
9	2014	ID0106	ID0545	NA	0	NA	NA	NA	NA	NA	1	NA	NA	EXT
9	2015	ID0108	ID0569	ID0566	0	NA	NA	0	NA	NA	0	NA	NA	EXT
9	2015	ID0101	ID0569	ID0567	0	NA	NA	1	NA	NA	0	NA	NA	EXT
9	2014	ID0106	ID0567	NA	0	NA	NA	NA	NA	NA	0	NA	NA	EXT
9	2014	ID0106	ID0531	NA	0	NA	NA	NA	NA	NA	0	NA	NA	EXT
9	2014	ID0106	ID0545	NA	0	NA	NA	NA	NA	NA	1	NA	NA	EXT
9	2014	ID0100	ID0569	ID0567	0	NA	NA	0	NA	NA	0	NA	NA	EXT
9	2015	ID0104	ID0541	ID0569	0	NA	NA	0	NA	NA	0	NA	NA	EXT
9	2013	ID0107	ID0531	ID0573	0	NA	NA	1	NA	NA	0	NA	NA	EXT
9	2013	ID0107	ID0531	ID0573	0	NA	NA	1	NA	NA	0	NA	NA	EXT
9	2015	ID0108	ID0542	ID0566	0	NA	NA	0	NA	NA	1	NA	NA	EXT
10	2015	ID0111	NA	NA	0	NA	NA	NA	NA	NA	NA	NA	NA	INT
10	2014	ID0112	NA	ID0574	0	NA	NA	0	NA	NA	NA	NA	NA	INT
10	2015	ID0111	NA	NA	0	NA	NA	NA	NA	NA	NA	NA	NA	INT
10	2013	ID0113	ID0574	NA	0	NA	NA	NA	NA	NA	NA	NA	NA	INT
10	2013	ID0112	ID0575	ID0668	1	NA	NA	0	NA	NA	0	0	0	INT
10	2012	ID0114	ID0574	ID0843	0	NA	NA	0	NA	NA	NA	NA	NA	INT
10	2015	ID0111	ID0576	NA	0	NA	NA	NA	NA	NA	0	NA	NA	INT
10	2012	ID0114	NA	ID0843	0	NA	NA	0	NA	NA	NA	NA	NA	INT
10	2013	ID0112	NA	ID0668	1	NA	NA	0	NA	NA	NA	NA	NA	INT
10	2015	ID0111	NA	NA	0	NA	NA	NA	NA	NA	NA	NA	NA	INT
10	2015	ID0111	NA	NA	0	NA	NA	NA	NA	NA	NA	NA	NA	INT
10	2013	ID0113	NA	NA	0	NA	NA	NA	NA	NA	NA	NA	NA	INT
10	2012	ID0114	NA	ID0843	0	NA	NA	0	NA	NA	NA	NA	NA	INT
10	2014	ID0115	ID0574	ID0666	0	NA	NA	0	NA	NA	0	NA	NA	INT
11	2013	ID0116	NA	ID0561	0	NA	NA	0	NA	NA	NA	NA	NA	EXT
11	2015	ID0117	NA	ID0844	0	NA	NA	0	NA	NA	NA	NA	NA	EXT
11	2012	ID0118	ID0577	ID0845	0	NA	NA	0	NA	NA	1	NA	NA	EXT
11	2015	ID0119	NA	ID0581	1	0	0	0	NA	NA	NA	NA	NA	EXT
11	2013	ID0116	ID0578	ID0561	0	NA	NA	0	NA	NA	1	NA	NA	EXT
11	2015	ID0119	NA	ID0581	1	0	0	0	NA	NA	NA	NA	NA	EXT
11	2014	ID0120	ID0579	ID0844	0	NA	NA	0	NA	NA	1	0	0	EXT
11	2012	ID0121	NA	NA	1	NA	NA	NA	NA	NA	NA	NA	NA	EXT
11	2014	ID0120	ID0560	ID0844	0	NA	NA	0	NA	NA	1	NA	NA	EXT
11	2015	ID0117	NA	ID0844	0	NA	NA	0	NA	NA	NA	NA	NA	EXT
11	2014	ID0120	NA	ID0844	0	NA	NA	0	NA	NA	NA	NA	NA	EXT
11	2012	ID0121	ID0580	NA	1	NA	NA	NA	NA	NA	0	1	1	EXT
11	2015	ID0116	ID0581	NA	0	NA	NA	NA	NA	NA	0	NA	NA	EXT
11	2015	ID0116	NA	NA	0	NA	NA	NA	NA	NA	NA	NA	NA	EXT
11	2013	ID0082	NA	ID0578	0	NA	NA	1	NA	NA	NA	NA	NA	EXT
11	2015	ID0119	NA	ID0581	1	0	0	0	NA	NA	NA	NA	NA	EXT
11	2012	ID0121	ID0582	NA	1	NA	NA	NA	NA	NA	0	NA	NA	EXT
11	2012	ID0122	ID0583	ID0846	0	NA	NA	NA	NA	NA	0	NA	NA	EXT
11	2015	ID0119	NA	ID0581	1	0	0	0	NA	NA	NA	NA	NA	EXT
11	2015	ID0119	NA	ID0581	1	0	0	0	NA	NA	NA	NA	NA	EXT
11	2013	ID0116	ID0578	ID0561	0	NA	NA	0	NA	NA	1	NA	NA	EXT
11	2015	ID0117	ID0584	ID0844	0	NA	NA	0	NA	NA	0	NA	NA	EXT
11	2014	ID0120	ID0579	ID0844	0	NA	NA	0	NA	NA	1	0	0	EXT
11	2014	ID0120	ID0561	ID0844	0	NA	NA	0	NA	NA	0	NA	NA	EXT
11	2015	ID0116	NA	NA	0	NA	NA	NA	NA	NA	NA	NA	NA	EXT
11	2012	ID0118	NA	ID0845	0	NA	NA	0	NA	NA	NA	NA	NA	EXT
11	2015	ID0116	ID0581	NA	0	NA	NA	NA	NA	NA	0	NA	NA	EXT
11	2012	ID0122	ID0582	ID0846	0	NA	NA	NA	NA	NA	0	NA	NA	EXT
11	2015	ID0116	NA	NA	0	NA	NA	NA	NA	NA	NA	NA	NA	EXT
11	2012	ID0121	ID0582	NA	1	NA	NA	NA	NA	NA	0	NA	NA	EXT
11	2012	ID0118	NA	ID0845	0	NA	NA	0	NA	NA	NA	NA	NA	EXT
11	2012	ID0121	NA	NA	1	NA	NA	NA	NA	NA	NA	NA	NA	EXT
11	2015	ID0117	NA	ID0844	0	NA	NA	0	NA	NA	NA	NA	NA	EXT
11	2012	ID0122	ID0582	ID0846	0	NA	NA	NA	NA	NA	0	NA	NA	EXT
11	2015	ID0119	NA	ID0581	1	0	0	0	NA	NA	NA	NA	NA	EXT
11	2015	ID0119	NA	ID0581	1	0	0	0	NA	NA	NA	NA	NA	EXT
11	2012	ID0122	ID0582	ID0846	0	NA	NA	NA	NA	NA	0	NA	NA	EXT
12	2014	ID0123	NA	NA	1	1	0	NA	NA	NA	NA	NA	NA	EXT
12	2014	ID0124	NA	ID0586	0	1	0	0	0	0	NA	NA	NA	EXT
12	2012	ID0125	ID0579	ID0847	0	1	1	0	NA	NA	1	0	0	EXT
12	2013	ID0126	ID0579	ID0580	0	1	0	0	1	1	NA	NA	NA	EXT
12	2015	ID0127	ID0585	ID0848	0	NA	NA	0	NA	NA	1	NA	NA	EXT
12	2014	ID0123	NA	NA	1	1	0	NA	NA	NA	NA	NA	NA	EXT
12	2015	ID0128	NA	ID0584	0	NA	NA	0	NA	NA	NA	NA	NA	EXT
12	2012	ID0129	ID0586	ID0580	0	NA	NA	0	1	1	1	0	0	EXT
12	2014	ID0123	NA	NA	1	1	0	NA	NA	NA	NA	NA	NA	EXT
12	2014	ID0123	ID0587	NA	1	1	0	NA	NA	NA	0	0	0	EXT
12	2015	ID0127	ID0585	ID0848	0	NA	NA	0	NA	NA	1	NA	NA	EXT
12	2012	ID0125	ID0579	ID0847	0	1	1	0	NA	NA	1	0	0	EXT
12	2015	ID0130	NA	ID0720	0	NA	NA	0	NA	NA	NA	NA	NA	EXT
12	2012	ID0126	NA	ID0586	0	1	0	1	0	0	NA	NA	NA	EXT
12	2015	ID0130	NA	ID0720	0	NA	NA	0	NA	NA	NA	NA	NA	EXT
12	2015	ID0127	ID0585	ID0848	0	NA	NA	0	NA	NA	1	NA	NA	EXT
12	2012	ID0125	ID0579	ID0847	0	1	1	0	NA	NA	1	0	0	EXT
12	2012	ID0125	ID0579	ID0847	0	1	1	0	NA	NA	1	0	0	EXT
12	2015	ID0130	NA	ID0720	0	NA	NA	0	NA	NA	NA	NA	NA	EXT
12	2012	ID0131	NA	ID0849	0	NA	NA	0	NA	NA	NA	NA	NA	EXT
12	2013	ID0126	NA	ID0580	0	1	0	0	1	1	NA	NA	NA	EXT
12	2012	ID0132	ID0588	ID0579	0	0	0	1	0	0	0	NA	NA	EXT
12	2015	ID0133	NA	ID0585	0	NA	NA	1	NA	NA	NA	NA	NA	EXT
12	2015	ID0130	NA	ID0720	0	NA	NA	0	NA	NA	NA	NA	NA	EXT
12	2014	ID0123	NA	NA	1	1	0	NA	NA	NA	NA	NA	NA	EXT
12	2014	ID0124	ID0589	ID0586	0	1	0	0	0	0	0	0	0	EXT
12	2012	ID0125	ID0577	ID0847	0	1	1	0	NA	NA	1	NA	NA	EXT
12	2014	ID0124	NA	ID0586	0	1	0	0	0	0	NA	NA	NA	EXT
12	2015	ID0134	NA	ID0591	1	NA	NA	0	NA	NA	NA	NA	NA	EXT
12	2012	ID0132	NA	ID0579	0	0	0	1	0	0	NA	NA	NA	EXT
12	2012	ID0126	ID0588	ID0586	0	1	0	1	0	0	0	NA	NA	EXT
12	2014	ID0125	ID0589	ID0579	0	1	1	1	0	0	0	0	0	EXT
12	2014	ID0124	NA	ID0586	0	1	0	0	0	0	NA	NA	NA	EXT
12	2015	ID0128	NA	ID0584	0	NA	NA	0	NA	NA	NA	NA	NA	EXT
12	2015	ID0133	NA	ID0585	0	NA	NA	1	NA	NA	NA	NA	NA	EXT
12	2012	ID0129	ID0586	ID0580	0	NA	NA	0	1	1	1	0	0	EXT
12	2015	ID0133	NA	ID0585	0	NA	NA	1	NA	NA	NA	NA	NA	EXT
12	2015	ID0130	NA	ID0720	0	NA	NA	0	NA	NA	NA	NA	NA	EXT
12	2015	ID0134	NA	ID0591	1	NA	NA	0	NA	NA	NA	NA	NA	EXT
12	2012	ID0132	ID0590	ID0579	0	0	0	1	0	0	1	NA	NA	EXT
12	2015	ID0134	NA	ID0591	1	NA	NA	0	NA	NA	NA	NA	NA	EXT
12	2015	ID0134	NA	ID0591	1	NA	NA	0	NA	NA	NA	NA	NA	EXT
12	2015	ID0134	NA	ID0591	1	NA	NA	0	NA	NA	NA	NA	NA	EXT
12	2013	ID0132	NA	NA	0	0	0	NA	NA	NA	NA	NA	NA	EXT
12	2012	ID0129	ID0586	ID0580	0	NA	NA	0	1	1	1	0	0	EXT
12	2013	ID0126	NA	ID0580	0	1	0	0	1	1	NA	NA	NA	EXT
12	2014	ID0125	ID0589	ID0579	0	1	1	1	0	0	0	0	0	EXT
12	2015	ID0133	ID0591	ID0585	0	NA	NA	1	NA	NA	0	NA	NA	EXT
12	2012	ID0132	ID0592	ID0579	0	0	0	1	0	0	0	NA	NA	EXT
12	2015	ID0128	NA	ID0584	0	NA	NA	0	NA	NA	NA	NA	NA	EXT
12	2012	ID0126	ID0593	ID0586	0	1	0	1	0	0	1	0	0	EXT
12	2014	ID0123	NA	NA	1	1	0	NA	NA	NA	NA	NA	NA	EXT
12	2012	ID0132	ID0594	ID0579	0	0	0	1	0	0	0	NA	0	EXT
12	2014	ID0125	ID0595	ID0579	0	1	1	1	0	0	1	1	1	EXT
12	2013	ID0126	NA	ID0580	0	1	0	0	1	1	NA	NA	NA	EXT
13	2012	ID0135	ID0596	ID0598	0	NA	NA	0	NA	NA	NA	NA	NA	EXT
13	2012	ID0136	ID0597	NA	0	NA	NA	NA	NA	NA	NA	NA	NA	EXT
13	2012	ID0137	ID0596	NA	0	NA	NA	NA	NA	NA	NA	NA	NA	EXT
13	2012	ID0136	ID0597	NA	0	NA	NA	NA	NA	NA	NA	NA	NA	EXT
13	2012	ID0137	NA	NA	0	NA	NA	NA	NA	NA	NA	NA	NA	EXT
13	2012	ID0136	ID0598	NA	0	NA	NA	NA	NA	NA	0	NA	NA	EXT
13	2013	ID0138	NA	ID0597	0	NA	NA	1	NA	NA	NA	NA	NA	EXT
13	2014	ID0139	NA	NA	0	NA	NA	NA	NA	NA	NA	NA	NA	EXT
13	2014	ID0139	NA	NA	0	NA	NA	NA	NA	NA	NA	NA	NA	EXT
13	2012	ID0136	ID0597	NA	0	NA	NA	NA	NA	NA	NA	NA	NA	EXT
13	2013	ID0140	ID0598	ID0600	1	NA	NA	0	NA	NA	0	NA	NA	EXT
13	2012	ID0136	ID0597	NA	0	NA	NA	NA	NA	NA	NA	NA	NA	EXT
13	2014	ID0139	NA	NA	0	NA	NA	NA	NA	NA	NA	NA	NA	EXT
13	2014	ID0139	NA	NA	0	NA	NA	NA	NA	NA	NA	NA	NA	EXT
13	2013	ID0138	ID0598	ID0597	0	NA	NA	1	NA	NA	0	NA	NA	EXT
13	2013	ID0141	NA	ID0850	0	NA	NA	0	NA	NA	NA	NA	NA	EXT
13	2012	ID0137	NA	NA	0	NA	NA	NA	NA	NA	NA	NA	NA	EXT
13	2013	ID0141	NA	ID0850	0	NA	NA	0	NA	NA	NA	NA	NA	EXT
13	2012	ID0137	ID0596	NA	0	NA	NA	NA	NA	NA	NA	NA	NA	EXT
13	2012	ID0137	ID0599	NA	0	NA	NA	NA	NA	NA	0	NA	NA	EXT
13	2013	ID0141	NA	ID0850	0	NA	NA	0	NA	NA	NA	NA	NA	EXT
13	2012	ID0136	ID0597	NA	0	NA	NA	NA	NA	NA	NA	NA	NA	EXT
13	2014	ID0139	NA	NA	0	NA	NA	NA	NA	NA	NA	NA	NA	EXT
13	2015	ID0142	NA	ID0698	0	NA	NA	1	NA	NA	NA	NA	NA	EXT
13	2015	ID0142	ID0600	ID0698	0	NA	NA	1	NA	NA	0	NA	NA	EXT
13	2012	ID0135	ID0596	ID0598	0	NA	NA	0	NA	NA	NA	NA	NA	EXT
13	2013	ID0143	NA	ID0596	0	NA	NA	1	NA	NA	NA	NA	NA	EXT
13	2012	ID0137	ID0596	NA	0	NA	NA	NA	NA	NA	NA	NA	NA	EXT
13	2013	ID0143	NA	ID0596	0	NA	NA	1	NA	NA	NA	NA	NA	EXT
13	2014	ID0139	NA	NA	0	NA	NA	NA	NA	NA	NA	NA	NA	EXT
13	2015	ID0144	NA	ID0600	0	NA	NA	0	NA	NA	NA	NA	NA	EXT
13	2013	ID0143	NA	ID0596	0	NA	NA	1	NA	NA	NA	NA	NA	EXT
13	2012	ID0135	NA	ID0598	0	NA	NA	0	NA	NA	NA	NA	NA	EXT
13	2013	ID0138	ID0600	ID0597	0	NA	NA	1	NA	NA	0	NA	NA	EXT
13	2015	ID0142	NA	ID0698	0	NA	NA	1	NA	NA	NA	NA	NA	EXT
14	2014	ID0145	ID0601	ID0621	0	0	0	0	1	1	0	NA	NA	EXT
14	2013	ID0146	ID0602	NA	0	1	0	NA	NA	NA	1	NA	NA	EXT
14	2012	ID0147	ID0603	ID0621	0	NA	NA	1	1	1	NA	NA	NA	EXT
14	2014	ID0145	NA	ID0621	0	0	0	0	1	1	NA	NA	NA	EXT
14	2012	ID0148	ID0604	ID0627	0	NA	NA	0	NA	NA	0	NA	NA	EXT
14	2012	ID0149	NA	NA	0	NA	NA	NA	NA	NA	NA	NA	NA	EXT
14	2013	ID0150	ID0605	ID0621	0	NA	0	1	1	1	0	0	0	EXT
14	2012	ID0151	NA	ID0605	1	0	0	0	0	0	NA	NA	NA	EXT
14	2012	ID0151	ID0606	ID0605	1	0	0	0	0	0	0	NA	NA	EXT
14	2012	ID0152	ID0606	NA	0	NA	NA	NA	NA	NA	0	NA	NA	EXT
14	2013	ID0150	ID0607	ID0621	0	NA	0	1	1	1	0	NA	NA	EXT
14	2012	ID0153	ID0608	NA	1	NA	NA	NA	NA	NA	1	NA	NA	EXT
14	2013	ID0150	ID0605	ID0621	0	NA	0	1	1	1	0	0	0	EXT
14	2012	ID0149	ID0605	NA	0	NA	NA	NA	NA	NA	0	0	0	EXT
14	2014	ID0154	NA	ID0613	0	0	0	1	0	0	NA	NA	NA	EXT
14	2015	ID0155	NA	ID0813	0	NA	NA	1	1	0	NA	NA	NA	EXT
14	2014	ID0156	NA	ID0813	0	1	0	0	1	0	NA	NA	NA	EXT
14	2012	ID0157	ID0609	ID0851	0	NA	NA	0	NA	NA	0	1	0	EXT
14	2014	ID0158	NA	ID0609	0	0	0	0	1	0	NA	NA	NA	EXT
14	2015	ID0159	NA	ID0613	0	NA	NA	1	0	0	NA	NA	NA	EXT
14	2015	ID0160	ID0610	ID0609	1	NA	NA	0	1	0	0	NA	NA	EXT
14	2013	ID0146	NA	NA	0	1	0	NA	NA	NA	NA	NA	NA	EXT
14	2015	ID0161	NA	ID0810	0	NA	NA	0	NA	NA	NA	NA	NA	EXT
14	2014	ID0162	NA	ID0852	0	0	0	0	0	0	NA	NA	NA	EXT
14	2014	ID0154	NA	ID0613	0	0	0	1	0	0	NA	NA	NA	EXT
14	2015	ID0158	NA	NA	0	0	0	NA	NA	NA	NA	NA	NA	EXT
14	2015	ID0158	NA	NA	0	0	0	NA	NA	NA	NA	NA	NA	EXT
14	2014	ID0154	ID0611	ID0613	0	0	0	1	0	0	0	NA	NA	EXT
14	2014	ID0162	NA	ID0852	0	0	0	0	0	0	NA	NA	NA	EXT
14	2013	ID0163	NA	ID0805	1	0	0	0	0	0	NA	NA	NA	EXT
14	2013	ID0146	NA	NA	0	1	0	NA	NA	NA	NA	NA	NA	EXT
14	2013	ID0164	NA	ID0618	0	0	0	0	1	0	NA	NA	NA	EXT
14	2015	ID0155	NA	ID0813	0	NA	NA	1	1	0	NA	NA	NA	EXT
14	2012	ID0152	ID0605	NA	0	NA	NA	NA	NA	NA	0	0	0	EXT
14	2015	ID0155	NA	ID0813	0	NA	NA	1	1	0	NA	NA	NA	EXT
14	2014	ID0150	NA	ID0805	0	NA	0	0	0	0	NA	NA	NA	EXT
14	2015	ID0158	NA	NA	0	0	0	NA	NA	NA	NA	NA	NA	EXT
14	2014	ID0156	ID0612	ID0813	0	1	0	0	1	0	1	NA	NA	EXT
14	2015	ID0155	NA	ID0813	0	NA	NA	1	1	0	NA	NA	NA	EXT
14	2013	ID0164	NA	ID0618	0	0	0	0	1	0	NA	NA	NA	EXT
14	2014	ID0154	NA	ID0613	0	0	0	1	0	0	NA	NA	NA	EXT
14	2012	ID0152	NA	NA	0	NA	NA	NA	NA	NA	NA	NA	NA	EXT
14	2015	ID0165	ID0613	ID0803	0	NA	NA	1	0	0	1	0	0	EXT
14	2015	ID0165	ID0613	ID0803	0	NA	NA	1	0	0	1	0	0	EXT
14	2013	ID0166	NA	ID0609	0	0	0	0	1	0	NA	NA	NA	EXT
14	2014	ID0151	ID0614	ID0803	1	0	0	1	0	0	1	NA	NA	EXT
14	2015	ID0158	NA	NA	0	0	0	NA	NA	NA	NA	NA	NA	EXT
14	2015	ID0160	ID0615	ID0609	1	NA	NA	0	1	0	0	NA	NA	EXT
14	2014	ID0156	NA	ID0813	0	1	0	0	1	0	NA	NA	NA	EXT
14	2014	ID0154	NA	ID0613	0	0	0	1	0	0	NA	NA	NA	EXT
14	2014	ID0151	ID0614	ID0803	1	0	0	1	0	0	1	NA	NA	EXT
14	2013	ID0166	NA	ID0609	0	0	0	0	1	0	NA	NA	NA	EXT
14	2012	ID0149	ID0605	NA	0	NA	NA	NA	NA	NA	0	0	0	EXT
14	2012	ID0157	ID0609	ID0851	0	NA	NA	0	NA	NA	0	1	0	EXT
14	2013	ID0150	ID0605	ID0621	0	NA	0	1	1	1	0	0	0	EXT
14	2015	ID0167	ID0616	ID0807	1	NA	NA	0	NA	NA	0	NA	NA	EXT
14	2015	ID0165	NA	ID0803	0	NA	NA	1	0	0	NA	NA	NA	EXT
14	2012	ID0153	ID0617	NA	1	NA	NA	NA	NA	NA	0	NA	NA	EXT
14	2013	ID0163	ID0618	ID0805	1	0	0	0	0	0	0	1	0	EXT
14	2012	ID0148	NA	ID0627	0	NA	NA	0	NA	NA	NA	NA	NA	EXT
14	2015	ID0159	NA	ID0613	0	NA	NA	1	0	0	NA	NA	NA	EXT
14	2012	ID0157	NA	ID0851	0	NA	NA	0	NA	NA	NA	NA	NA	EXT
14	2014	ID0151	ID0619	ID0803	1	0	0	1	0	0	1	NA	NA	EXT
14	2012	ID0151	ID0606	ID0605	1	0	0	0	0	0	0	NA	NA	EXT
14	2015	ID0161	NA	ID0810	0	NA	NA	0	NA	NA	NA	NA	NA	EXT
14	2013	ID0168	NA	ID0605	0	0	1	0	0	0	NA	NA	NA	EXT
14	2015	ID0167	ID0620	ID0807	1	NA	NA	0	NA	NA	0	NA	NA	EXT
14	2012	ID0149	ID0621	NA	0	NA	NA	NA	NA	NA	1	1	1	EXT
14	2015	ID0160	ID0622	ID0609	1	NA	NA	0	1	0	0	NA	NA	EXT
14	2014	ID0150	NA	ID0805	0	NA	0	0	0	0	NA	NA	NA	EXT
14	2015	ID0155	NA	ID0813	0	NA	NA	1	1	0	NA	NA	NA	EXT
14	2013	ID0163	NA	ID0805	1	0	0	0	0	0	NA	NA	NA	EXT
14	2014	ID0154	ID0623	ID0613	0	0	0	1	0	0	0	NA	NA	EXT
14	2014	ID0156	NA	ID0813	0	1	0	0	1	0	NA	NA	NA	EXT
14	2015	ID0155	NA	ID0813	0	NA	NA	1	1	0	NA	NA	NA	EXT
14	2013	ID0164	NA	ID0618	0	0	0	0	1	0	NA	NA	NA	EXT
14	2014	ID0154	ID0624	ID0613	0	0	0	1	0	0	0	NA	NA	EXT
14	2015	ID0160	NA	ID0609	1	NA	NA	0	1	0	NA	NA	NA	EXT
14	2012	ID0152	NA	NA	0	NA	NA	NA	NA	NA	NA	NA	NA	EXT
14	2015	ID0169	NA	ID0621	0	NA	NA	1	1	1	NA	NA	NA	EXT
14	2015	ID0159	NA	ID0613	0	NA	NA	1	0	0	NA	NA	NA	EXT
14	2013	ID0164	NA	ID0618	0	0	0	0	1	0	NA	NA	NA	EXT
14	2012	ID0148	ID0625	ID0627	0	NA	NA	0	NA	NA	1	NA	NA	EXT
14	2015	ID0169	NA	ID0621	0	NA	NA	1	1	1	NA	NA	NA	EXT
14	2014	ID0151	NA	ID0803	1	0	0	1	0	0	NA	NA	NA	EXT
14	2014	ID0162	ID0626	ID0852	0	0	0	0	0	0	0	NA	NA	EXT
14	2014	ID0151	NA	ID0803	1	0	0	1	0	0	NA	NA	NA	EXT
14	2014	ID0154	NA	ID0613	0	0	0	1	0	0	NA	NA	NA	EXT
14	2012	ID0149	ID0627	NA	0	NA	NA	NA	NA	NA	0	NA	NA	EXT
15	2012	ID0170	ID0628	ID0625	0	NA	NA	1	NA	NA	0	NA	NA	EXT
15	2012	ID0171	NA	ID0612	0	NA	NA	0	NA	NA	NA	NA	NA	EXT
15	2012	ID0172	ID0629	ID0630	0	NA	NA	1	NA	NA	1	NA	NA	EXT
15	2015	ID0173	NA	NA	0	NA	NA	NA	NA	NA	NA	NA	NA	EXT
15	2012	ID0174	NA	NA	0	NA	NA	NA	NA	NA	NA	NA	NA	EXT
15	2012	ID0175	ID0630	NA	1	NA	NA	NA	NA	NA	1	NA	NA	EXT
15	2015	ID0173	NA	NA	0	NA	NA	NA	NA	NA	NA	NA	NA	EXT
15	2012	ID0171	NA	ID0612	0	NA	NA	0	NA	NA	NA	NA	NA	EXT
15	2012	ID0170	ID0628	ID0625	0	NA	NA	1	NA	NA	0	NA	NA	EXT
15	2015	ID0176	NA	ID0620	0	NA	NA	0	NA	NA	NA	NA	NA	EXT
15	2014	ID0168	NA	ID0853	0	0	1	1	NA	NA	NA	NA	NA	EXT
15	2012	ID0177	NA	ID0612	1	NA	NA	0	NA	NA	NA	NA	NA	EXT
15	2012	ID0178	ID0620	ID0608	0	NA	NA	1	NA	NA	NA	NA	NA	EXT
15	2015	ID0171	NA	ID0633	1	NA	NA	0	NA	NA	NA	NA	NA	EXT
15	2012	ID0177	NA	ID0612	1	NA	NA	0	NA	NA	NA	NA	NA	EXT
15	2014	ID0179	ID0607	ID0622	0	NA	NA	0	NA	NA	0	NA	NA	EXT
15	2014	ID0175	ID0612	ID0619	0	NA	NA	1	NA	NA	1	NA	NA	EXT
15	2015	ID0180	ID0631	ID0804	0	NA	NA	0	NA	NA	1	NA	NA	EXT
15	2012	ID0170	ID0630	ID0625	0	NA	NA	1	NA	NA	1	NA	NA	EXT
15	2012	ID0177	NA	ID0612	1	NA	NA	0	NA	NA	NA	NA	NA	EXT
15	2013	ID0174	NA	ID0641	1	NA	NA	0	NA	NA	NA	NA	NA	EXT
15	2012	ID0181	ID0620	NA	0	NA	NA	NA	NA	NA	NA	NA	NA	EXT
15	2014	ID0171	ID0632	ID0612	0	NA	NA	1	NA	NA	0	NA	NA	EXT
15	2013	ID0182	NA	ID0854	0	NA	NA	1	NA	NA	NA	NA	NA	EXT
15	2014	ID0177	ID0614	ID0855	0	NA	NA	0	NA	NA	1	NA	NA	EXT
15	2015	ID0183	NA	NA	1	NA	NA	NA	NA	NA	NA	NA	NA	EXT
15	2012	ID0181	ID0620	NA	0	NA	NA	NA	NA	NA	NA	NA	NA	EXT
15	2014	ID0175	ID0612	ID0619	0	NA	NA	1	NA	NA	1	NA	NA	EXT
15	2012	ID0181	ID0604	NA	0	NA	NA	NA	NA	NA	0	NA	NA	EXT
15	2014	ID0168	NA	ID0853	0	0	1	1	NA	NA	NA	NA	NA	EXT
15	2013	ID0184	NA	ID0763	0	NA	NA	0	NA	NA	NA	NA	NA	EXT
15	2015	ID0173	ID0616	NA	0	NA	NA	NA	NA	NA	0	NA	NA	EXT
15	2012	ID0171	NA	ID0612	0	NA	NA	0	NA	NA	NA	NA	NA	EXT
15	2014	ID0179	NA	ID0622	0	NA	NA	0	NA	NA	NA	NA	NA	EXT
15	2012	ID0171	NA	ID0612	0	NA	NA	0	NA	NA	NA	NA	NA	EXT
15	2012	ID0174	NA	NA	0	NA	NA	NA	NA	NA	NA	NA	NA	EXT
15	2012	ID0175	ID0630	NA	1	NA	NA	NA	NA	NA	1	NA	NA	EXT
15	2015	ID0179	NA	ID0616	0	NA	NA	0	NA	NA	NA	NA	NA	EXT
15	2013	ID0179	ID0612	ID0765	0	NA	NA	0	NA	NA	1	NA	NA	EXT
15	2014	ID0174	ID0633	ID0856	0	NA	NA	0	NA	NA	1	NA	NA	EXT
15	2015	ID0185	ID0634	ID0632	0	NA	NA	0	NA	NA	1	NA	NA	EXT
15	2013	NA	NA	ID0612	NA	NA	NA	1	NA	NA	NA	NA	NA	EXT
15	2015	ID0171	ID0614	ID0633	1	NA	NA	0	NA	NA	1	NA	NA	EXT
15	2012	ID0170	ID0628	ID0625	0	NA	NA	1	NA	NA	0	NA	NA	EXT
15	2013	ID0184	NA	ID0763	0	NA	NA	0	NA	NA	NA	NA	NA	EXT
15	2014	ID0179	ID0635	ID0622	0	NA	NA	0	NA	NA	NA	NA	NA	EXT
15	2015	ID0179	NA	ID0616	0	NA	NA	0	NA	NA	NA	NA	NA	EXT
15	2013	ID0171	NA	ID0632	0	NA	NA	0	NA	NA	NA	NA	NA	EXT
15	2014	ID0171	ID0632	ID0612	0	NA	NA	1	NA	NA	0	NA	NA	EXT
15	2012	ID0174	ID0636	NA	0	NA	NA	NA	NA	NA	0	NA	NA	EXT
15	2013	ID0174	ID0630	ID0641	1	NA	NA	0	NA	NA	0	NA	NA	EXT
15	2012	ID0178	NA	ID0608	0	NA	NA	1	NA	NA	NA	NA	NA	EXT
15	2014	ID0179	ID0619	ID0622	0	NA	NA	0	NA	NA	1	NA	NA	EXT
15	2012	ID0172	ID0629	ID0630	0	NA	NA	1	NA	NA	1	NA	NA	EXT
15	2014	ID0175	ID0614	ID0619	0	NA	NA	1	NA	NA	1	NA	NA	EXT
15	2015	ID0185	ID0633	ID0632	0	NA	NA	0	NA	NA	0	NA	NA	EXT
15	2013	ID0186	NA	ID0633	1	NA	NA	0	NA	NA	NA	NA	NA	EXT
15	2013	ID0171	NA	ID0632	0	NA	NA	0	NA	NA	NA	NA	NA	EXT
15	2013	ID0184	NA	ID0763	0	NA	NA	0	NA	NA	NA	NA	NA	EXT
15	2014	ID0187	ID0637	ID0633	0	NA	NA	1	NA	NA	NA	NA	NA	EXT
15	2014	ID0175	ID0614	ID0619	0	NA	NA	1	NA	NA	1	NA	NA	EXT
15	2012	ID0172	NA	ID0630	0	NA	NA	1	NA	NA	NA	NA	NA	EXT
15	2015	ID0179	NA	ID0616	0	NA	NA	0	NA	NA	NA	NA	NA	EXT
15	2012	ID0174	ID0608	NA	0	NA	NA	NA	NA	NA	1	NA	NA	EXT
15	2012	ID0170	ID0628	ID0625	0	NA	NA	1	NA	NA	0	NA	NA	EXT
15	2014	ID0171	ID0632	ID0612	0	NA	NA	1	NA	NA	0	NA	NA	EXT
15	2013	ID0179	ID0612	ID0765	0	NA	NA	0	NA	NA	1	NA	NA	EXT
15	2014	ID0187	ID0637	ID0633	0	NA	NA	1	NA	NA	NA	NA	NA	EXT
15	2012	ID0175	ID0612	NA	1	NA	NA	NA	NA	NA	0	NA	NA	EXT
15	2014	ID0175	ID0612	ID0619	0	NA	NA	1	NA	NA	1	NA	NA	EXT
15	2012	ID0174	ID0638	NA	0	NA	NA	NA	NA	NA	0	NA	NA	EXT
15	2014	ID0177	ID0632	ID0855	0	NA	NA	0	NA	NA	0	NA	NA	EXT
15	2012	ID0172	NA	ID0630	0	NA	NA	1	NA	NA	NA	NA	NA	EXT
15	2014	ID0177	ID0631	ID0855	0	NA	NA	0	NA	NA	0	NA	NA	EXT
15	2014	ID0174	ID0633	ID0856	0	NA	NA	0	NA	NA	1	NA	NA	EXT
15	2014	ID0179	ID0619	ID0622	0	NA	NA	0	NA	NA	1	NA	NA	EXT
15	2012	ID0172	ID0639	ID0630	0	NA	NA	1	NA	NA	0	NA	NA	EXT
15	2015	ID0188	NA	ID0857	0	NA	NA	0	NA	NA	NA	NA	NA	EXT
15	2014	ID0168	NA	ID0853	0	0	1	1	NA	NA	NA	NA	NA	EXT
15	2014	ID0177	ID0616	ID0855	0	NA	NA	0	NA	NA	1	NA	NA	EXT
15	2015	ID0176	ID0610	ID0620	0	NA	NA	0	NA	NA	0	NA	NA	EXT
15	2015	ID0188	NA	ID0857	0	NA	NA	0	NA	NA	NA	NA	NA	EXT
15	2015	ID0171	ID0640	ID0633	1	NA	NA	0	NA	NA	0	NA	NA	EXT
15	2012	ID0181	NA	NA	0	NA	NA	NA	NA	NA	NA	NA	NA	EXT
15	2013	ID0184	ID0641	ID0763	0	NA	NA	0	NA	NA	0	NA	NA	EXT
15	2015	ID0189	ID0642	NA	1	NA	NA	NA	NA	NA	0	NA	NA	EXT
15	2014	ID0171	ID0631	ID0612	0	NA	NA	1	NA	NA	0	NA	NA	EXT
15	2012	ID0172	NA	ID0630	0	NA	NA	1	NA	NA	NA	NA	NA	EXT
15	2015	ID0179	NA	ID0616	0	NA	NA	0	NA	NA	NA	NA	NA	EXT
15	2015	ID0188	ID0643	ID0857	0	NA	NA	0	NA	NA	1	NA	NA	EXT
15	2014	ID0168	ID0644	ID0853	0	0	1	1	NA	NA	0	NA	NA	EXT
15	2012	ID0171	ID0645	ID0612	0	NA	NA	0	NA	NA	0	NA	NA	EXT
15	2015	ID0183	NA	NA	1	NA	NA	NA	NA	NA	NA	NA	NA	EXT
15	2012	ID0177	NA	ID0612	1	NA	NA	0	NA	NA	NA	NA	NA	EXT
15	2015	ID0188	NA	ID0857	0	NA	NA	0	NA	NA	NA	NA	NA	EXT
15	2012	ID0175	ID0638	NA	1	NA	NA	NA	NA	NA	0	NA	NA	EXT
15	2014	ID0174	ID0612	ID0856	0	NA	NA	0	NA	NA	1	NA	NA	EXT
15	2012	ID0172	NA	ID0630	0	NA	NA	1	NA	NA	NA	NA	NA	EXT
15	2014	ID0171	NA	ID0612	0	NA	NA	1	NA	NA	NA	NA	NA	EXT
15	2013	ID0184	NA	ID0763	0	NA	NA	0	NA	NA	NA	NA	NA	EXT
15	2015	ID0183	NA	NA	1	NA	NA	NA	NA	NA	NA	NA	NA	EXT
15	2015	ID0180	ID0632	ID0804	0	NA	NA	0	NA	NA	0	NA	NA	EXT
15	2013	ID0174	ID0630	ID0641	1	NA	NA	0	NA	NA	0	NA	NA	EXT
15	2013	ID0179	ID0612	ID0765	0	NA	NA	0	NA	NA	1	NA	NA	EXT
15	2015	ID0173	NA	NA	0	NA	NA	NA	NA	NA	NA	NA	NA	EXT
15	2013	ID0170	ID0632	ID0625	0	NA	NA	1	NA	NA	0	NA	NA	EXT
15	2014	ID0168	NA	ID0853	0	0	1	1	NA	NA	NA	NA	NA	EXT
15	2015	ID0180	ID0632	ID0804	0	NA	NA	0	NA	NA	0	NA	NA	EXT
15	2015	ID0173	ID0616	NA	0	NA	NA	NA	NA	NA	0	NA	NA	EXT
15	2014	ID0171	NA	ID0612	0	NA	NA	1	NA	NA	NA	NA	NA	EXT
15	2012	ID0181	ID0612	NA	0	NA	NA	NA	NA	NA	0	NA	NA	EXT
15	2014	ID0177	ID0637	ID0855	0	NA	NA	0	NA	NA	NA	NA	NA	EXT
15	2012	ID0171	ID0627	ID0612	0	NA	NA	0	NA	NA	0	NA	NA	EXT
15	2012	ID0174	ID0609	NA	0	NA	NA	NA	NA	NA	0	1	0	EXT
15	2012	ID0175	ID0608	NA	1	NA	NA	NA	NA	NA	1	NA	NA	EXT
15	2015	ID0179	ID0646	ID0616	0	NA	NA	0	NA	NA	1	NA	NA	EXT
15	2013	ID0170	ID0632	ID0625	0	NA	NA	1	NA	NA	0	NA	NA	EXT
15	2012	ID0175	ID0612	NA	1	NA	NA	NA	NA	NA	0	NA	NA	EXT
15	2012	ID0181	ID0647	NA	0	NA	NA	NA	NA	NA	0	NA	NA	EXT
15	2013	ID0170	ID0632	ID0625	0	NA	NA	1	NA	NA	0	NA	NA	EXT
15	2013	ID0174	NA	ID0641	1	NA	NA	0	NA	NA	NA	NA	NA	EXT
16	2012	ID0190	NA	NA	0	NA	NA	NA	NA	NA	NA	NA	NA	EXT
16	2014	ID0191	ID0648	ID0655	0	NA	NA	1	NA	NA	0	NA	NA	EXT
16	2015	ID0192	ID0649	ID0656	0	NA	NA	0	NA	NA	0	NA	NA	EXT
16	2012	ID0193	ID0650	ID0617	0	NA	NA	0	NA	NA	0	NA	NA	EXT
16	2013	NA	NA	NA	NA	NA	NA	NA	NA	NA	NA	NA	NA	EXT
16	2014	ID0194	ID0600	ID0858	0	NA	NA	0	NA	NA	NA	NA	NA	EXT
16	2015	ID0195	ID0611	ID0786	0	NA	NA	0	NA	NA	0	NA	NA	EXT
16	2014	ID0192	ID0648	ID0654	0	NA	NA	0	NA	NA	0	NA	NA	EXT
16	2015	ID0192	NA	ID0656	0	NA	NA	0	NA	NA	NA	NA	NA	EXT
16	2012	ID0196	ID0651	ID0809	0	NA	NA	0	NA	NA	0	NA	NA	EXT
16	2013	ID0197	ID0652	ID0617	0	NA	NA	0	NA	NA	0	NA	NA	EXT
16	2013	ID0194	NA	NA	0	NA	NA	NA	NA	NA	NA	NA	NA	EXT
16	2015	ID0192	ID0653	ID0656	0	NA	NA	0	NA	NA	0	NA	NA	EXT
16	2012	ID0198	ID0617	ID0628	1	NA	NA	0	NA	NA	0	NA	NA	EXT
16	2012	ID0190	NA	NA	0	NA	NA	NA	NA	NA	NA	NA	NA	EXT
16	2014	ID0192	ID0648	ID0654	0	NA	NA	0	NA	NA	0	NA	NA	EXT
16	2014	ID0191	NA	ID0655	0	NA	NA	1	NA	NA	NA	NA	NA	EXT
16	2015	ID0195	NA	ID0786	0	NA	NA	0	NA	NA	NA	NA	NA	EXT
16	2012	ID0190	NA	NA	0	NA	NA	NA	NA	NA	NA	NA	NA	EXT
16	2015	ID0199	NA	ID0859	0	NA	NA	0	NA	NA	NA	NA	NA	EXT
16	2012	ID0196	ID0651	ID0809	0	NA	NA	0	NA	NA	0	NA	NA	EXT
16	2013	ID0193	ID0632	ID0809	0	NA	NA	0	NA	NA	0	NA	NA	EXT
16	2013	ID0193	ID0632	ID0809	0	NA	NA	0	NA	NA	0	NA	NA	EXT
16	2014	ID0192	ID0648	ID0654	0	NA	NA	0	NA	NA	0	NA	NA	EXT
16	2014	ID0200	ID0654	ID0631	0	NA	NA	0	NA	NA	0	NA	NA	EXT
16	2014	ID0201	ID0655	ID0806	1	NA	NA	0	NA	NA	1	NA	NA	EXT
16	2013	NA	NA	NA	NA	NA	NA	NA	NA	NA	NA	NA	NA	EXT
16	2015	ID0201	ID0656	ID0686	0	NA	NA	1	NA	NA	0	NA	NA	EXT
16	2014	ID0195	NA	ID0648	0	NA	NA	0	NA	NA	NA	NA	NA	EXT
16	2012	ID0202	ID0603	ID0650	0	NA	NA	0	NA	NA	NA	NA	NA	EXT
16	2013	ID0194	ID0657	NA	0	NA	NA	NA	NA	NA	1	NA	NA	EXT
16	2012	ID0202	ID0603	ID0650	0	NA	NA	0	NA	NA	NA	NA	NA	EXT
16	2012	ID0196	NA	ID0809	0	NA	NA	0	NA	NA	NA	NA	NA	EXT
16	2015	ID0192	NA	ID0656	0	NA	NA	0	NA	NA	NA	NA	NA	EXT
16	2013	ID0194	NA	NA	0	NA	NA	NA	NA	NA	NA	NA	NA	EXT
16	2012	ID0193	ID0650	ID0617	0	NA	NA	0	NA	NA	0	NA	NA	EXT
16	2015	ID0203	ID0616	ID0648	0	NA	NA	0	NA	NA	0	NA	NA	EXT
16	2015	ID0199	ID0631	ID0859	0	NA	NA	0	NA	NA	1	NA	NA	EXT
16	2012	ID0190	NA	NA	0	NA	NA	NA	NA	NA	NA	NA	NA	EXT
16	2015	ID0199	NA	ID0859	0	NA	NA	0	NA	NA	NA	NA	NA	EXT
16	2015	ID0195	NA	ID0786	0	NA	NA	0	NA	NA	NA	NA	NA	EXT
16	2012	ID0204	NA	ID0628	0	NA	NA	0	NA	NA	NA	NA	NA	EXT
16	2012	ID0204	NA	ID0628	0	NA	NA	0	NA	NA	NA	NA	NA	EXT
16	2012	ID0193	ID0650	ID0617	0	NA	NA	0	NA	NA	0	NA	NA	EXT
16	2014	ID0200	ID0654	ID0631	0	NA	NA	0	NA	NA	0	NA	NA	EXT
16	2012	ID0193	ID0650	ID0617	0	NA	NA	0	NA	NA	0	NA	NA	EXT
16	2014	ID0200	ID0655	ID0631	0	NA	NA	0	NA	NA	1	NA	NA	EXT
16	2012	ID0190	NA	NA	0	NA	NA	NA	NA	NA	NA	NA	NA	EXT
16	2013	ID0205	ID0658	ID0860	1	NA	NA	0	NA	NA	0	NA	NA	EXT
16	2014	ID0194	ID0631	ID0858	0	NA	NA	0	NA	NA	0	NA	NA	EXT
16	2013	ID0197	NA	ID0617	0	NA	NA	0	NA	NA	NA	NA	NA	EXT
16	2014	ID0200	NA	ID0631	0	NA	NA	0	NA	NA	NA	NA	NA	EXT
16	2013	ID0197	NA	ID0617	0	NA	NA	0	NA	NA	NA	NA	NA	EXT
16	2012	ID0198	ID0638	ID0628	1	NA	NA	0	NA	NA	0	NA	NA	EXT
16	2014	ID0192	ID0648	ID0654	0	NA	NA	0	NA	NA	0	NA	NA	EXT
16	2013	ID0194	NA	NA	0	NA	NA	NA	NA	NA	NA	NA	NA	EXT
16	2012	ID0204	NA	ID0628	0	NA	NA	0	NA	NA	NA	NA	NA	EXT
16	2014	ID0194	ID0631	ID0858	0	NA	NA	0	NA	NA	0	NA	NA	EXT
16	2014	ID0201	ID0655	ID0806	1	NA	NA	0	NA	NA	1	NA	NA	EXT
16	2013	NA	NA	NA	NA	NA	NA	NA	NA	NA	NA	NA	NA	EXT
16	2013	ID0193	ID0659	ID0809	0	NA	NA	0	NA	NA	0	NA	NA	EXT
16	2014	ID0194	ID0631	ID0858	0	NA	NA	0	NA	NA	0	NA	NA	EXT
16	2013	NA	ID0660	NA	NA	NA	NA	NA	NA	NA	0	NA	NA	EXT
16	2015	ID0200	NA	ID0631	0	NA	NA	1	NA	NA	NA	NA	NA	EXT
16	2015	ID0200	ID0648	ID0631	0	NA	NA	1	NA	NA	0	NA	NA	EXT
16	2014	ID0195	NA	ID0648	0	NA	NA	0	NA	NA	NA	NA	NA	EXT
16	2012	ID0204	NA	ID0628	0	NA	NA	0	NA	NA	NA	NA	NA	EXT
16	2015	ID0201	ID0661	ID0686	0	NA	NA	1	NA	NA	0	NA	NA	EXT
16	2014	ID0201	ID0655	ID0806	1	NA	NA	0	NA	NA	1	NA	NA	EXT
16	2015	ID0199	ID0642	ID0859	0	NA	NA	0	NA	NA	0	NA	NA	EXT
16	2014	ID0194	ID0631	ID0858	0	NA	NA	0	NA	NA	0	NA	NA	EXT
16	2015	ID0200	ID0648	ID0631	0	NA	NA	1	NA	NA	0	NA	NA	EXT
16	2013	ID0205	ID0620	ID0860	1	NA	NA	0	NA	NA	NA	NA	NA	EXT
16	2013	ID0193	NA	ID0809	0	NA	NA	0	NA	NA	NA	NA	NA	EXT
16	2012	ID0202	NA	ID0650	0	NA	NA	0	NA	NA	NA	NA	NA	EXT
16	2012	ID0204	NA	ID0628	0	NA	NA	0	NA	NA	NA	NA	NA	EXT
16	2013	ID0193	NA	ID0809	0	NA	NA	0	NA	NA	NA	NA	NA	EXT
16	2014	ID0192	ID0648	ID0654	0	NA	NA	0	NA	NA	0	NA	NA	EXT
16	2012	ID0198	ID0662	ID0628	1	NA	NA	0	NA	NA	0	NA	NA	EXT
16	2012	ID0198	ID0662	ID0628	1	NA	NA	0	NA	NA	0	NA	NA	EXT
16	2013	NA	NA	NA	NA	NA	NA	NA	NA	NA	NA	NA	NA	EXT
16	2015	ID0192	ID0648	ID0656	0	NA	NA	0	NA	NA	0	NA	NA	EXT
16	2015	ID0201	ID0661	ID0686	0	NA	NA	1	NA	NA	0	NA	NA	EXT
16	2014	ID0201	ID0655	ID0806	1	NA	NA	0	NA	NA	1	NA	NA	EXT
16	2014	ID0194	ID0631	ID0858	0	NA	NA	0	NA	NA	0	NA	NA	EXT
16	2013	NA	NA	NA	NA	NA	NA	NA	NA	NA	NA	NA	NA	EXT
16	2013	NA	ID0633	NA	NA	NA	NA	NA	NA	NA	0	NA	NA	EXT
16	2015	ID0201	ID0661	ID0686	0	NA	NA	1	NA	NA	0	NA	NA	EXT
16	2015	ID0203	NA	ID0648	0	NA	NA	0	NA	NA	NA	NA	NA	EXT
16	2012	ID0190	NA	NA	0	NA	NA	NA	NA	NA	NA	NA	NA	EXT
17	2014	ID0206	NA	ID0665	0	NA	NA	0	NA	NA	NA	NA	NA	INT
17	2013	ID0207	NA	ID0665	1	NA	NA	0	NA	NA	NA	NA	NA	INT
17	2014	ID0208	ID0663	NA	0	NA	NA	NA	NA	NA	0	NA	NA	INT
17	2015	ID0209	ID0664	ID0665	0	NA	NA	0	NA	NA	0	NA	NA	INT
17	2015	ID0210	ID0665	ID0510	0	NA	NA	1	NA	NA	0	NA	NA	INT
17	2012	ID0210	NA	ID0525	0	NA	NA	0	NA	NA	NA	NA	NA	INT
17	2015	ID0211	NA	ID0576	0	NA	NA	0	NA	NA	NA	NA	NA	INT
17	2012	ID0212	ID0525	ID0564	0	NA	NA	0	NA	NA	0	NA	NA	INT
17	2015	ID0210	ID0665	ID0510	0	NA	NA	1	NA	NA	0	NA	NA	INT
17	2012	ID0210	ID0522	ID0525	0	NA	NA	0	NA	NA	NA	NA	NA	INT
17	2013	ID0208	ID0522	NA	0	NA	NA	NA	NA	NA	0	NA	NA	INT
17	2015	ID0208	NA	ID0515	0	NA	NA	0	NA	NA	NA	NA	NA	INT
17	2015	ID0210	ID0665	ID0510	0	NA	NA	1	NA	NA	0	NA	NA	INT
17	2012	ID0210	NA	ID0525	0	NA	NA	0	NA	NA	NA	NA	NA	INT
17	2015	ID0210	ID0515	ID0510	0	NA	NA	1	NA	NA	0	NA	NA	INT
17	2013	ID0210	NA	NA	0	NA	NA	NA	NA	NA	NA	NA	NA	INT
17	2013	ID0208	ID0522	NA	0	NA	NA	NA	NA	NA	0	NA	NA	INT
17	2014	ID0208	NA	NA	0	NA	NA	NA	NA	NA	NA	NA	NA	INT
17	2012	ID0210	NA	ID0525	0	NA	NA	0	NA	NA	NA	NA	NA	INT
17	2014	ID0213	ID0510	ID0515	1	NA	NA	0	NA	NA	1	NA	NA	INT
17	2013	ID0214	NA	ID0861	0	NA	NA	0	NA	NA	NA	NA	NA	INT
17	2013	ID0214	NA	ID0861	0	NA	NA	0	NA	NA	NA	NA	NA	INT
17	2012	ID0209	NA	ID0862	0	NA	NA	0	NA	NA	NA	NA	NA	INT
17	2013	ID0208	NA	NA	0	NA	NA	NA	NA	NA	NA	NA	NA	INT
17	2014	ID0213	NA	ID0515	1	NA	NA	0	NA	NA	NA	NA	NA	INT
17	2014	ID0208	NA	NA	0	NA	NA	NA	NA	NA	NA	NA	NA	INT
17	2015	ID0209	NA	ID0665	0	NA	NA	0	NA	NA	NA	NA	NA	INT
17	2014	ID0209	ID0519	ID0510	0	NA	NA	1	NA	NA	1	NA	NA	INT
17	2015	ID0206	NA	ID0863	0	NA	NA	0	NA	NA	NA	NA	NA	INT
17	2013	ID0210	NA	NA	0	NA	NA	NA	NA	NA	NA	NA	NA	INT
17	2013	ID0209	NA	ID0510	0	NA	NA	0	NA	NA	NA	NA	NA	INT
17	2014	ID0208	ID0666	NA	0	NA	NA	NA	NA	NA	0	NA	NA	INT
17	2015	ID0209	NA	ID0665	0	NA	NA	0	NA	NA	NA	NA	NA	INT
17	2014	ID0206	ID0529	ID0665	0	NA	NA	0	NA	NA	0	NA	NA	INT
17	2012	ID0209	ID0525	ID0862	0	NA	NA	0	NA	NA	0	NA	NA	INT
17	2013	ID0214	NA	ID0861	0	NA	NA	0	NA	NA	NA	NA	NA	INT
17	2013	ID0210	ID0517	NA	0	NA	NA	NA	NA	NA	0	NA	NA	INT
17	2015	ID0209	ID0667	ID0665	0	NA	NA	0	NA	NA	0	NA	NA	INT
17	2013	ID0209	ID0668	ID0510	0	NA	NA	0	NA	NA	0	NA	NA	INT
17	2012	ID0212	NA	ID0564	0	NA	NA	0	NA	NA	NA	NA	NA	INT
17	2014	ID0213	ID0510	ID0515	1	NA	NA	0	NA	NA	1	NA	NA	INT
17	2015	ID0206	ID0669	ID0863	0	NA	NA	0	NA	NA	1	NA	NA	INT
17	2014	ID0209	ID0528	ID0510	0	NA	NA	1	NA	NA	0	NA	NA	INT
17	2015	ID0209	NA	ID0665	0	NA	NA	0	NA	NA	NA	NA	NA	INT
17	2013	ID0210	NA	NA	0	NA	NA	NA	NA	NA	NA	NA	NA	INT
17	2012	ID0209	ID0525	ID0862	0	NA	NA	0	NA	NA	0	NA	NA	INT
17	2012	ID0209	ID0525	ID0862	0	NA	NA	0	NA	NA	0	NA	NA	INT
17	2013	ID0207	NA	ID0665	1	NA	NA	0	NA	NA	NA	NA	NA	INT
18	2013	ID0215	ID0670	ID0864	1	NA	NA	0	NA	NA	0	NA	NA	INT
18	2015	ID0216	ID0671	NA	0	NA	NA	NA	NA	NA	0	NA	NA	INT
18	2012	ID0217	NA	ID0865	1	NA	NA	0	NA	NA	NA	NA	NA	INT
18	2014	ID0218	NA	ID0678	0	NA	NA	0	NA	NA	NA	NA	NA	INT
18	2012	ID0217	NA	ID0865	1	NA	NA	0	NA	NA	NA	NA	NA	INT
18	2012	ID0217	NA	ID0865	1	NA	NA	0	NA	NA	NA	NA	NA	INT
18	2015	ID0219	ID0671	ID0672	0	NA	NA	1	NA	NA	0	NA	NA	INT
18	2013	ID0215	ID0670	ID0864	1	NA	NA	0	NA	NA	0	NA	NA	INT
18	2015	ID0220	NA	ID0678	0	NA	NA	0	NA	NA	NA	NA	NA	INT
18	2015	ID0219	ID0671	ID0672	0	NA	NA	1	NA	NA	0	NA	NA	INT
18	2015	ID0221	NA	NA	0	NA	NA	NA	NA	NA	NA	NA	NA	INT
18	2012	ID0217	NA	ID0865	1	NA	NA	0	NA	NA	NA	NA	NA	INT
18	2013	ID0215	ID0670	ID0864	1	NA	NA	0	NA	NA	0	NA	NA	INT
18	2012	ID0215	NA	ID0672	1	NA	NA	1	NA	NA	NA	NA	NA	INT
18	2015	ID0216	ID0671	NA	0	NA	NA	NA	NA	NA	0	NA	NA	INT
18	2015	ID0221	NA	NA	0	NA	NA	NA	NA	NA	NA	NA	NA	INT
18	2015	ID0222	ID0672	ID0673	0	NA	NA	0	NA	NA	1	NA	NA	INT
18	2014	ID0223	NA	ID0749	0	NA	NA	0	NA	NA	NA	NA	NA	INT
18	2015	ID0224	ID0672	ID0671	0	NA	NA	0	NA	NA	1	NA	NA	INT
18	2012	ID0222	NA	ID0749	0	NA	NA	0	NA	NA	NA	NA	NA	INT
18	2015	ID0218	ID0673	NA	0	NA	NA	NA	NA	NA	0	NA	NA	INT
18	2012	ID0215	NA	ID0672	1	NA	NA	1	NA	NA	NA	NA	NA	INT
18	2014	ID0225	NA	NA	0	NA	NA	NA	NA	NA	NA	NA	NA	INT
18	2014	ID0226	ID0674	ID0672	0	NA	NA	1	NA	NA	0	NA	NA	INT
18	2014	ID0225	NA	NA	0	NA	NA	NA	NA	NA	NA	NA	NA	INT
18	2014	ID0225	NA	NA	0	NA	NA	NA	NA	NA	NA	NA	NA	INT
18	2013	ID0227	NA	ID0672	0	NA	NA	1	NA	NA	NA	NA	NA	INT
18	2013	ID0227	NA	ID0672	0	NA	NA	1	NA	NA	NA	NA	NA	INT
18	2015	ID0216	ID0675	NA	0	NA	NA	NA	NA	NA	0	NA	NA	INT
18	2014	ID0218	ID0674	ID0678	0	NA	NA	0	NA	NA	0	NA	NA	INT
18	2015	ID0216	NA	NA	0	NA	NA	NA	NA	NA	NA	NA	NA	INT
18	2015	ID0219	NA	ID0672	0	NA	NA	1	NA	NA	NA	NA	NA	INT
18	2015	ID0218	NA	NA	0	NA	NA	NA	NA	NA	NA	NA	NA	INT
18	2014	ID0223	NA	ID0749	0	NA	NA	0	NA	NA	NA	NA	NA	INT
18	2014	ID0218	ID0676	ID0678	0	NA	NA	0	NA	NA	0	NA	NA	INT
18	2012	ID0222	ID0672	ID0749	0	NA	NA	0	NA	NA	1	NA	NA	INT
18	2014	ID0225	NA	NA	0	NA	NA	NA	NA	NA	NA	NA	NA	INT
18	2015	ID0220	ID0672	ID0678	0	NA	NA	0	NA	NA	1	NA	NA	INT
18	2015	ID0224	NA	ID0671	0	NA	NA	0	NA	NA	NA	NA	NA	INT
18	2015	ID0218	ID0677	ID0728	0	NA	NA	0	NA	NA	1	NA	NA	INT
18	2015	ID0218	NA	NA	0	NA	NA	NA	NA	NA	NA	NA	NA	INT
18	2014	ID0222	ID0672	ID0673	0	NA	NA	0	NA	NA	1	NA	NA	INT
18	2015	ID0218	ID0678	NA	0	NA	NA	NA	NA	NA	0	NA	NA	INT
18	2012	ID0222	ID0672	ID0749	0	NA	NA	0	NA	NA	1	NA	NA	INT
18	2012	ID0222	NA	ID0749	0	NA	NA	0	NA	NA	NA	NA	NA	INT
18	2014	ID0223	NA	ID0749	0	NA	NA	0	NA	NA	NA	NA	NA	INT
18	2012	ID0215	NA	ID0672	1	NA	NA	1	NA	NA	NA	NA	NA	INT
18	2014	ID0218	ID0679	ID0678	0	NA	NA	0	NA	NA	0	NA	NA	INT
18	2013	ID0228	ID0672	ID0678	0	NA	NA	0	NA	NA	1	NA	NA	INT
18	2015	ID0222	NA	ID0673	0	NA	NA	0	NA	NA	NA	NA	NA	INT
18	2015	ID0221	NA	NA	0	NA	NA	NA	NA	NA	NA	NA	NA	INT
18	2015	ID0222	NA	ID0673	0	NA	NA	0	NA	NA	NA	NA	NA	INT
18	2014	ID0225	NA	NA	0	NA	NA	NA	NA	NA	NA	NA	NA	INT
18	2013	ID0228	NA	ID0678	0	NA	NA	0	NA	NA	NA	NA	NA	INT
18	2013	ID0222	ID0672	ID0670	1	NA	NA	0	NA	NA	1	NA	NA	INT
18	2012	ID0215	ID0680	ID0672	1	NA	NA	1	NA	NA	NA	NA	NA	INT
18	2015	ID0222	ID0672	ID0673	0	NA	NA	0	NA	NA	1	NA	NA	INT
18	2015	ID0221	NA	NA	0	NA	NA	NA	NA	NA	NA	NA	NA	INT
18	2015	ID0218	NA	NA	0	NA	NA	NA	NA	NA	NA	NA	NA	INT
18	2013	ID0227	NA	ID0672	0	NA	NA	1	NA	NA	NA	NA	NA	INT
18	2013	ID0227	NA	ID0672	0	NA	NA	1	NA	NA	NA	NA	NA	INT
18	2012	ID0215	NA	ID0672	1	NA	NA	1	NA	NA	NA	NA	NA	INT
18	2015	ID0221	NA	NA	0	NA	NA	NA	NA	NA	NA	NA	NA	INT
18	2014	ID0218	NA	ID0678	0	NA	NA	0	NA	NA	NA	NA	NA	INT
18	2013	ID0228	NA	ID0678	0	NA	NA	0	NA	NA	NA	NA	NA	INT
18	2012	ID0222	ID0672	ID0749	0	NA	NA	0	NA	NA	1	NA	NA	INT
18	2012	ID0215	NA	ID0672	1	NA	NA	1	NA	NA	NA	NA	NA	INT
18	2015	ID0222	NA	ID0673	0	NA	NA	0	NA	NA	NA	NA	NA	INT
18	2014	ID0222	ID0679	ID0673	0	NA	NA	0	NA	NA	0	NA	NA	INT
18	2013	ID0229	NA	NA	0	NA	NA	NA	NA	NA	NA	NA	NA	INT
18	2015	ID0216	ID0671	NA	0	NA	NA	NA	NA	NA	0	NA	NA	INT
19	2014	ID0230	ID0681	ID0866	0	NA	NA	0	NA	NA	0	NA	NA	INT
19	2014	ID0231	NA	ID0682	1	NA	NA	0	NA	NA	NA	NA	NA	INT
19	2014	ID0230	ID0681	ID0866	0	NA	NA	0	NA	NA	0	NA	NA	INT
19	2013	ID0232	ID0658	ID0685	0	NA	NA	0	NA	NA	0	NA	NA	INT
19	2013	ID0231	ID0682	NA	0	NA	NA	NA	NA	NA	NA	NA	NA	INT
19	2014	ID0232	ID0682	ID0685	0	NA	NA	0	NA	NA	0	NA	NA	INT
19	2013	ID0232	NA	ID0685	0	NA	NA	0	NA	NA	NA	NA	NA	INT
19	2014	ID0232	ID0682	ID0685	0	NA	NA	0	NA	NA	0	NA	NA	INT
19	2013	ID0232	ID0683	ID0685	0	NA	NA	0	NA	NA	0	NA	NA	INT
19	2015	ID0233	NA	ID0867	0	NA	NA	1	NA	NA	NA	NA	NA	INT
19	2013	ID0234	ID0684	ID0659	0	NA	NA	0	NA	NA	0	0	1	INT
19	2014	ID0232	ID0682	ID0685	0	NA	NA	0	NA	NA	0	NA	NA	INT
19	2013	ID0231	ID0682	NA	0	NA	NA	NA	NA	NA	NA	NA	NA	INT
19	2014	ID0235	NA	ID0681	1	NA	NA	0	NA	NA	NA	NA	NA	INT
19	2015	ID0236	ID0685	ID0681	0	NA	NA	0	NA	NA	0	NA	NA	INT
19	2015	ID0236	ID0615	ID0681	0	NA	NA	0	NA	NA	0	NA	NA	INT
19	2014	ID0231	NA	ID0682	1	NA	NA	0	NA	NA	NA	NA	NA	INT
19	2015	ID0232	ID0686	NA	NA	NA	NA	NA	NA	NA	1	NA	NA	INT
19	2014	ID0231	NA	ID0682	1	NA	NA	0	NA	NA	NA	NA	NA	INT
19	2015	ID0236	ID0685	ID0681	0	NA	NA	0	NA	NA	0	NA	NA	INT
19	2015	ID0232	ID0685	NA	NA	NA	NA	NA	NA	NA	0	NA	NA	INT
19	2013	ID0232	ID0683	ID0685	0	NA	NA	0	NA	NA	0	NA	NA	INT
19	2015	ID0232	ID0687	NA	NA	NA	NA	NA	NA	NA	0	0	0	INT
19	2015	ID0232	ID0685	NA	NA	NA	NA	NA	NA	NA	0	NA	NA	INT
19	2015	ID0232	ID0685	NA	NA	NA	NA	NA	NA	NA	0	NA	NA	INT
19	2014	ID0231	ID0601	ID0682	1	NA	NA	0	NA	NA	0	NA	NA	INT
20	2013	ID0237	NA	ID0695	0	0	0	0	0	0	NA	NA	NA	INT
20	2015	ID0238	ID0688	ID0868	0	0	0	0	NA	NA	0	0	0	INT
20	2014	ID0238	ID0688	ID0691	0	0	0	0	1	0	0	0	0	INT
20	2012	ID0239	NA	NA	0	NA	NA	NA	NA	NA	NA	NA	NA	INT
20	2014	ID0240	ID0689	NA	0	NA	NA	NA	NA	NA	0	NA	NA	INT
20	2014	ID0238	ID0688	ID0691	0	0	0	0	1	0	0	0	0	INT
20	2015	ID0241	NA	ID0869	0	NA	NA	1	NA	NA	NA	NA	NA	INT
20	2015	ID0241	NA	ID0869	0	NA	NA	1	NA	NA	NA	NA	NA	INT
20	2015	ID0242	NA	ID0870	0	NA	NA	0	NA	NA	NA	NA	NA	INT
20	2013	ID0243	NA	ID0688	0	0	0	0	0	0	NA	NA	NA	INT
20	2013	ID0237	NA	ID0695	0	0	0	0	0	0	NA	NA	NA	INT
20	2012	ID0244	NA	ID0846	0	NA	NA	NA	NA	NA	NA	NA	NA	INT
20	2015	ID0245	ID0690	NA	0	NA	NA	NA	NA	NA	0	NA	NA	INT
20	2015	ID0246	NA	ID0690	0	NA	NA	0	NA	NA	NA	NA	NA	INT
20	2014	ID0247	ID0691	ID0695	0	1	0	0	0	0	0	1	0	INT
20	2014	ID0248	NA	ID0688	1	0	0	0	0	0	NA	NA	NA	INT
20	2012	ID0238	ID0692	ID0691	0	0	0	0	1	0	0	NA	NA	INT
20	2012	ID0249	NA	ID0871	0	NA	NA	0	NA	NA	NA	NA	NA	INT
20	2015	ID0242	NA	ID0870	0	NA	NA	0	NA	NA	NA	NA	NA	INT
20	2012	ID0238	NA	ID0691	0	0	0	0	1	0	NA	NA	NA	INT
20	2012	ID0250	NA	ID0846	0	NA	NA	NA	NA	NA	NA	NA	NA	INT
20	2012	ID0250	NA	ID0846	0	NA	NA	NA	NA	NA	NA	NA	NA	INT
20	2012	ID0244	ID0692	ID0846	0	NA	NA	NA	NA	NA	0	NA	NA	INT
20	2012	ID0250	ID0692	ID0846	0	NA	NA	NA	NA	NA	0	NA	NA	INT
20	2015	ID0246	NA	ID0690	0	NA	NA	0	NA	NA	NA	NA	NA	INT
20	2012	ID0239	NA	NA	0	NA	NA	NA	NA	NA	NA	NA	NA	INT
20	2012	ID0244	NA	ID0846	0	NA	NA	NA	NA	NA	NA	NA	NA	INT
20	2012	ID0239	ID0693	NA	0	NA	NA	NA	NA	NA	0	NA	NA	INT
20	2014	ID0240	NA	NA	0	NA	NA	NA	NA	NA	NA	NA	NA	INT
20	2015	ID0241	NA	ID0869	0	NA	NA	1	NA	NA	NA	NA	NA	INT
20	2015	ID0245	NA	NA	0	NA	NA	NA	NA	NA	NA	NA	NA	INT
20	2015	ID0248	ID0694	ID0688	0	0	0	0	0	0	1	NA	NA	INT
20	2014	ID0238	ID0688	ID0691	0	0	0	0	1	0	0	0	0	INT
20	2013	ID0237	ID0688	ID0695	0	0	0	0	0	0	0	0	0	INT
20	2012	ID0239	NA	NA	0	NA	NA	NA	NA	NA	NA	NA	NA	INT
20	2015	ID0248	ID0694	ID0688	0	0	0	0	0	0	1	NA	NA	INT
20	2012	ID0238	ID0692	ID0691	0	0	0	0	1	0	0	NA	NA	INT
20	2015	ID0242	NA	ID0870	0	NA	NA	0	NA	NA	NA	NA	NA	INT
20	2014	ID0240	NA	NA	0	NA	NA	NA	NA	NA	NA	NA	NA	INT
20	2012	ID0244	NA	ID0846	0	NA	NA	NA	NA	NA	NA	NA	NA	INT
20	2014	ID0248	ID0695	ID0688	1	0	0	0	0	0	0	0	0	INT
20	2014	ID0240	NA	NA	0	NA	NA	NA	NA	NA	NA	NA	NA	INT
20	2013	ID0237	NA	ID0695	0	0	0	0	0	0	NA	NA	NA	INT
20	2013	ID0243	ID0696	ID0688	0	0	0	0	0	0	1	NA	NA	INT
20	2015	ID0246	NA	ID0690	0	NA	NA	0	NA	NA	NA	NA	NA	INT
20	2014	ID0248	NA	ID0688	1	0	0	0	0	0	NA	NA	NA	INT
20	2012	ID0238	NA	ID0691	0	0	0	0	1	0	NA	NA	NA	INT
20	2014	ID0248	NA	ID0688	1	0	0	0	0	0	NA	NA	NA	INT
20	2012	ID0250	NA	ID0846	0	NA	NA	NA	NA	NA	NA	NA	NA	INT
20	2012	ID0239	NA	NA	0	NA	NA	NA	NA	NA	NA	NA	NA	INT
20	2015	ID0245	ID0694	NA	0	NA	NA	NA	NA	NA	1	NA	NA	INT
20	2015	ID0242	NA	ID0870	0	NA	NA	0	NA	NA	NA	NA	NA	INT
20	2015	ID0242	NA	ID0870	0	NA	NA	0	NA	NA	NA	NA	NA	INT
20	2015	ID0245	ID0694	NA	0	NA	NA	NA	NA	NA	1	NA	NA	INT
20	2015	ID0245	ID0694	NA	0	NA	NA	NA	NA	NA	1	NA	NA	INT
21	2012	ID0251	ID0697	ID0872	1	NA	NA	1	NA	NA	0	NA	NA	EXT
21	2012	ID0251	ID0697	ID0872	1	NA	NA	1	NA	NA	0	NA	NA	EXT
21	2015	ID0252	ID0698	ID0699	0	NA	NA	0	NA	NA	1	NA	NA	EXT
21	2015	ID0253	ID0699	ID0873	1	0	0	1	NA	NA	0	NA	NA	EXT
21	2012	ID0254	NA	NA	0	NA	NA	NA	NA	NA	NA	NA	NA	EXT
21	2012	ID0251	ID0697	ID0872	1	NA	NA	1	NA	NA	0	NA	NA	EXT
21	2012	ID0254	NA	NA	0	NA	NA	NA	NA	NA	NA	NA	NA	EXT
21	2015	ID0252	ID0700	ID0699	0	NA	NA	0	NA	NA	0	NA	NA	EXT
21	2015	ID0252	ID0700	ID0699	0	NA	NA	0	NA	NA	0	NA	NA	EXT
21	2012	ID0251	ID0697	ID0872	1	NA	NA	1	NA	NA	0	NA	NA	EXT
21	2015	ID0252	NA	ID0699	0	NA	NA	0	NA	NA	NA	NA	NA	EXT
21	2012	ID0251	ID0697	ID0872	1	NA	NA	1	NA	NA	0	NA	NA	EXT
21	2012	ID0254	NA	NA	0	NA	NA	NA	NA	NA	NA	NA	NA	EXT
21	2012	ID0251	ID0697	ID0872	1	NA	NA	1	NA	NA	0	NA	NA	EXT
21	2013	ID0255	NA	ID0873	1	NA	NA	0	NA	NA	NA	NA	NA	EXT
21	2012	ID0254	NA	NA	0	NA	NA	NA	NA	NA	NA	NA	NA	EXT
21	2014	ID0253	ID0595	ID0873	0	0	0	1	NA	NA	1	1	1	EXT
21	2015	ID0256	NA	ID0705	1	NA	NA	0	NA	NA	NA	NA	NA	EXT
22	2013	ID0257	ID0701	ID0703	0	0	0	0	1	0	0	1	0	EXT
22	2014	ID0258	ID0701	ID0702	0	1	0	0	NA	0	0	1	0	EXT
22	2014	ID0258	ID0701	ID0702	0	1	0	0	NA	0	0	1	0	EXT
22	2014	ID0259	ID0594	ID0704	1	1	0	1	0	0	0	NA	0	EXT
22	2013	ID0258	ID0701	ID0702	1	1	0	0	NA	0	0	1	0	EXT
22	2014	ID0258	ID0701	ID0702	0	1	0	0	NA	0	0	1	0	EXT
22	2012	ID0260	NA	ID0701	1	NA	1	0	1	0	NA	NA	NA	EXT
22	2014	ID0259	ID0702	ID0704	1	1	0	1	0	0	0	NA	0	EXT
22	2012	ID0258	NA	ID0707	1	1	0	0	NA	NA	NA	NA	NA	EXT
22	2014	ID0261	NA	ID0874	1	1	0	0	0	0	NA	NA	NA	EXT
22	2014	ID0259	ID0702	ID0704	1	1	0	1	0	0	0	NA	0	EXT
22	2015	ID0262	NA	ID0718	0	0	0	1	NA	NA	NA	NA	NA	EXT
22	2013	ID0263	ID0703	ID0594	0	1	0	0	NA	0	0	1	0	EXT
22	2014	ID0264	ID0704	ID0701	1	NA	NA	0	1	0	1	0	0	EXT
22	2014	ID0263	ID0579	ID0594	0	1	0	0	NA	0	1	0	0	EXT
22	2015	ID0262	ID0702	ID0718	0	0	0	1	NA	NA	0	NA	0	EXT
22	2014	ID0265	ID0702	NA	1	0	0	NA	NA	NA	0	NA	0	EXT
22	2012	ID0258	NA	ID0707	1	1	0	0	NA	NA	NA	NA	NA	EXT
22	2015	ID0266	ID0705	ID0702	0	NA	NA	0	NA	0	0	NA	NA	EXT
22	2013	ID0257	ID0706	ID0703	0	0	0	0	1	0	1	0	0	EXT
22	2013	ID0267	ID0580	ID0711	1	NA	NA	1	0	0	0	1	1	EXT
22	2013	ID0268	ID0579	ID0706	0	0	1	1	0	0	NA	NA	NA	EXT
22	2015	ID0261	NA	NA	1	1	0	NA	NA	NA	NA	NA	NA	EXT
22	2014	ID0265	NA	NA	1	0	0	NA	NA	NA	NA	NA	NA	EXT
22	2015	ID0266	NA	ID0702	0	NA	NA	0	NA	0	NA	NA	NA	EXT
22	2015	ID0261	NA	NA	1	1	0	NA	NA	NA	NA	NA	NA	EXT
22	2012	ID0258	NA	ID0707	1	1	0	0	NA	NA	NA	NA	NA	EXT
22	2013	ID0269	ID0706	NA	0	0	0	NA	NA	NA	1	0	0	EXT
22	2012	ID0269	ID0707	ID0711	0	0	0	0	0	0	0	NA	NA	EXT
22	2014	ID0264	ID0704	ID0701	1	NA	NA	0	1	0	1	0	0	EXT
22	2013	ID0263	NA	ID0594	0	1	0	0	NA	0	NA	NA	NA	EXT
22	2014	ID0265	ID0708	NA	1	0	0	NA	NA	NA	1	NA	0	EXT
22	2015	ID0262	NA	ID0718	0	0	0	1	NA	NA	NA	NA	NA	EXT
22	2014	ID0264	ID0704	ID0701	1	NA	NA	0	1	0	1	0	0	EXT
22	2015	ID0266	NA	ID0702	0	NA	NA	0	NA	0	NA	NA	NA	EXT
22	2013	ID0268	ID0709	ID0706	0	0	1	1	0	0	0	0	0	EXT
22	2015	ID0270	NA	NA	0	NA	NA	NA	NA	NA	NA	NA	NA	EXT
22	2015	ID0262	NA	ID0718	0	0	0	1	NA	NA	NA	NA	NA	EXT
22	2013	ID0258	NA	ID0702	1	1	0	0	NA	0	NA	NA	NA	EXT
22	2015	ID0261	ID0710	NA	1	1	0	NA	NA	NA	0	NA	NA	EXT
22	2012	ID0271	ID0586	ID0583	0	NA	NA	0	NA	NA	1	0	0	EXT
22	2013	ID0272	ID0711	ID0701	0	0	0	0	1	0	1	0	0	EXT
22	2015	ID0261	NA	NA	1	1	0	NA	NA	NA	NA	NA	NA	EXT
22	2014	ID0259	ID0702	ID0704	1	1	0	1	0	0	0	NA	0	EXT
22	2012	ID0258	NA	ID0707	1	1	0	0	NA	NA	NA	NA	NA	EXT
22	2013	ID0267	NA	ID0711	1	NA	NA	1	0	0	NA	NA	NA	EXT
22	2012	ID0273	ID0707	ID0702	0	NA	NA	0	NA	0	0	NA	NA	EXT
22	2013	ID0274	NA	ID0704	0	1	0	1	0	0	NA	NA	NA	EXT
22	2013	ID0267	ID0712	ID0711	1	NA	NA	1	0	0	0	0	0	EXT
22	2012	ID0253	NA	ID0875	1	0	0	0	NA	NA	NA	NA	NA	EXT
22	2014	ID0262	ID0704	ID0713	0	0	0	0	0	0	1	0	0	EXT
22	2012	ID0273	ID0707	ID0702	0	NA	NA	0	NA	0	0	NA	NA	EXT
22	2012	ID0253	NA	ID0875	1	0	0	0	NA	NA	NA	NA	NA	EXT
22	2014	ID0264	ID0704	ID0701	1	NA	NA	0	1	0	1	0	0	EXT
22	2012	ID0275	ID0702	ID0594	1	NA	NA	0	NA	0	0	NA	0	EXT
22	2012	ID0269	NA	ID0711	0	0	0	0	0	0	NA	NA	NA	EXT
22	2013	ID0257	NA	ID0703	0	0	0	0	1	0	NA	NA	NA	EXT
22	2013	ID0267	NA	ID0711	1	NA	NA	1	0	0	NA	NA	NA	EXT
22	2012	ID0260	ID0594	ID0701	1	NA	1	0	1	0	0	NA	0	EXT
22	2013	ID0268	NA	ID0706	0	0	1	1	0	0	NA	NA	NA	EXT
22	2014	ID0265	ID0713	NA	1	0	0	NA	NA	NA	0	0	0	EXT
22	2014	ID0276	ID0711	ID0703	1	NA	NA	0	1	0	0	0	0	EXT
22	2013	ID0269	ID0583	NA	0	0	0	NA	NA	NA	0	NA	NA	EXT
22	2015	ID0270	ID0581	NA	0	NA	NA	NA	NA	NA	0	NA	NA	EXT
22	2015	ID0262	NA	ID0718	0	0	0	1	NA	NA	NA	NA	NA	EXT
22	2015	ID0270	ID0714	NA	0	NA	NA	NA	NA	NA	0	0	0	EXT
22	2014	ID0277	ID0701	ID0711	1	0	0	0	0	0	0	1	0	EXT
22	2014	ID0263	ID0701	ID0594	0	1	0	0	NA	0	0	1	0	EXT
22	2015	ID0264	NA	ID0703	1	NA	NA	0	1	0	NA	NA	NA	EXT
22	2015	ID0278	NA	ID0711	1	NA	NA	0	0	0	NA	NA	NA	EXT
22	2015	ID0261	NA	NA	1	1	0	NA	NA	NA	NA	NA	NA	EXT
22	2012	ID0269	NA	ID0711	0	0	0	0	0	0	NA	NA	NA	EXT
22	2013	ID0268	NA	ID0706	0	0	1	1	0	0	NA	NA	NA	EXT
22	2014	ID0263	ID0579	ID0594	0	1	0	0	NA	0	1	0	0	EXT
22	2012	ID0260	ID0711	ID0701	1	NA	1	0	1	0	0	0	0	EXT
22	2012	ID0271	ID0593	ID0583	0	NA	NA	0	NA	NA	1	0	0	EXT
22	2014	ID0259	ID0702	ID0704	1	1	0	1	0	0	0	NA	0	EXT
22	2012	ID0275	ID0702	ID0594	1	NA	NA	0	NA	0	0	NA	0	EXT
22	2012	ID0260	NA	ID0701	1	NA	1	0	1	0	NA	NA	NA	EXT
22	2014	ID0265	ID0713	NA	1	0	0	NA	NA	NA	0	0	0	EXT
22	2013	ID0272	ID0711	ID0701	0	0	0	0	1	0	1	0	0	EXT
22	2012	ID0269	NA	ID0711	0	0	0	0	0	0	NA	NA	NA	EXT
22	2013	ID0272	ID0711	ID0701	0	0	0	0	1	0	1	0	0	EXT
22	2013	ID0269	ID0709	NA	0	0	0	NA	NA	NA	0	0	0	EXT
22	2013	ID0272	ID0711	ID0701	0	0	0	0	1	0	1	0	0	EXT
22	2014	ID0261	ID0701	ID0874	1	1	0	0	0	0	0	1	0	EXT
22	2013	ID0269	ID0583	NA	0	0	0	NA	NA	NA	0	NA	NA	EXT
22	2015	ID0278	NA	ID0711	1	NA	NA	0	0	0	NA	NA	NA	EXT
22	2013	ID0274	ID0702	ID0704	0	1	0	1	0	0	0	NA	0	EXT
22	2015	ID0278	NA	ID0711	1	NA	NA	0	0	0	NA	NA	NA	EXT
22	2015	ID0266	NA	ID0702	0	NA	NA	0	NA	0	NA	NA	NA	EXT
22	2013	ID0274	ID0702	ID0704	0	1	0	1	0	0	0	NA	0	EXT
22	2014	ID0261	NA	ID0874	1	1	0	0	0	0	NA	NA	NA	EXT
22	2013	ID0269	ID0704	NA	0	0	0	NA	NA	NA	1	0	0	EXT
22	2012	ID0273	NA	ID0702	0	NA	NA	0	NA	0	NA	NA	NA	EXT
22	2014	ID0277	ID0701	ID0711	1	0	0	0	0	0	0	1	0	EXT
22	2013	ID0274	ID0702	ID0704	0	1	0	1	0	0	0	NA	0	EXT
22	2012	ID0258	NA	ID0707	1	1	0	0	NA	NA	NA	NA	NA	EXT
23	2015	ID0265	ID0702	ID0708	1	0	0	1	NA	0	0	NA	0	EXT
23	2012	ID0279	NA	ID0708	0	NA	NA	1	NA	0	NA	NA	NA	EXT
23	2015	ID0280	NA	ID0876	0	NA	NA	1	NA	NA	NA	NA	NA	EXT
23	2015	ID0281	NA	ID0716	0	NA	NA	1	1	0	NA	NA	NA	EXT
23	2015	ID0282	NA	ID0877	0	0	0	0	NA	NA	NA	NA	NA	EXT
23	2013	ID0283	NA	ID0708	0	0	0	1	NA	0	NA	NA	NA	EXT
23	2012	ID0284	ID0595	ID0721	0	NA	0	0	NA	NA	0	1	1	EXT
23	2013	ID0285	ID0709	ID0714	0	0	0	0	0	0	0	0	0	EXT
23	2015	ID0286	ID0705	ID0587	0	0	0	1	0	0	0	NA	NA	EXT
23	2013	ID0287	ID0579	NA	1	NA	0	NA	NA	NA	NA	NA	NA	EXT
23	2015	ID0288	ID0715	ID0878	0	0	0	NA	NA	NA	0	NA	NA	EXT
23	2015	ID0265	NA	ID0708	1	0	0	1	NA	0	NA	NA	NA	EXT
23	2013	ID0289	ID0709	NA	0	0	0	NA	NA	NA	0	0	0	EXT
23	2015	ID0285	ID0700	ID0710	0	0	0	0	NA	NA	0	NA	NA	EXT
23	2013	ID0287	ID0709	NA	1	NA	0	NA	NA	NA	0	0	0	EXT
23	2012	ID0119	NA	ID0879	1	0	0	0	NA	NA	NA	NA	NA	EXT
23	2013	ID0289	ID0595	NA	0	0	0	NA	NA	NA	NA	NA	NA	EXT
23	2014	ID0290	ID0594	ID0593	0	1	NA	1	0	0	0	NA	0	EXT
23	2015	ID0285	ID0700	ID0710	0	0	0	0	NA	NA	0	NA	NA	EXT
23	2014	ID0290	NA	ID0593	0	1	NA	1	0	0	NA	NA	NA	EXT
23	2013	ID0289	ID0595	NA	0	0	0	NA	NA	NA	NA	NA	NA	EXT
23	2013	ID0288	ID0595	ID0708	1	0	0	1	NA	0	NA	NA	NA	EXT
23	2014	ID0285	ID0713	ID0880	0	0	0	0	1	0	0	0	0	EXT
23	2014	ID0286	ID0714	ID0587	0	0	0	0	0	0	1	0	0	EXT
23	2014	ID0288	ID0716	ID0714	0	0	0	1	0	0	1	1	0	EXT
23	2014	ID0291	ID0593	ID0716	0	0	0	1	1	0	1	0	0	EXT
23	2014	ID0285	ID0713	ID0880	0	0	0	0	1	0	0	0	0	EXT
23	2014	ID0285	NA	ID0880	0	0	0	0	1	0	NA	NA	NA	EXT
23	2013	ID0288	ID0712	ID0708	1	0	0	1	NA	0	0	0	0	EXT
23	2013	ID0285	ID0709	ID0714	0	0	0	0	0	0	0	0	0	EXT
23	2015	ID0280	NA	ID0876	0	NA	NA	1	NA	NA	NA	NA	NA	EXT
23	2014	ID0286	ID0714	ID0587	0	0	0	0	0	0	1	0	0	EXT
23	2015	ID0285	ID0700	ID0710	0	0	0	0	NA	NA	0	NA	NA	EXT
23	2014	ID0292	ID0700	ID0712	0	1	0	1	0	0	0	NA	NA	EXT
23	2014	ID0285	NA	ID0880	0	0	0	0	1	0	NA	NA	NA	EXT
23	2015	ID0288	NA	ID0878	0	0	0	NA	NA	NA	NA	NA	NA	EXT
23	2014	ID0290	NA	ID0593	0	1	NA	1	0	0	NA	NA	NA	EXT
23	2015	ID0286	NA	ID0587	0	0	0	1	0	0	NA	NA	NA	EXT
23	2015	ID0286	ID0717	ID0587	0	0	0	1	0	0	0	NA	NA	EXT
23	2015	ID0288	NA	ID0878	0	0	0	NA	NA	NA	NA	NA	NA	EXT
23	2012	ID0290	ID0697	ID0722	1	1	NA	0	NA	NA	0	NA	NA	EXT
23	2012	ID0293	NA	ID0719	0	NA	NA	0	NA	NA	NA	NA	NA	EXT
23	2014	ID0284	ID0700	ID0708	0	NA	0	1	NA	0	0	NA	NA	EXT
23	2012	ID0284	ID0595	ID0721	0	NA	0	0	NA	NA	0	1	1	EXT
23	2013	ID0287	ID0712	NA	1	NA	0	NA	NA	NA	0	0	0	EXT
23	2014	ID0268	ID0701	ID0723	0	0	1	0	1	0	0	1	0	EXT
23	2013	ID0283	ID0580	ID0708	0	0	0	1	NA	0	0	1	1	EXT
23	2014	ID0284	ID0700	ID0708	0	NA	0	1	NA	0	0	NA	NA	EXT
23	2013	ID0284	ID0712	NA	0	NA	0	NA	NA	NA	0	0	0	EXT
23	2015	ID0288	NA	ID0878	0	0	0	NA	NA	NA	NA	NA	NA	EXT
23	2015	ID0281	ID0718	ID0716	0	NA	NA	1	1	0	1	NA	NA	EXT
23	2015	ID0288	NA	ID0878	0	0	0	NA	NA	NA	NA	NA	NA	EXT
23	2013	ID0119	ID0580	ID0712	1	0	0	0	0	0	0	1	1	EXT
23	2015	ID0280	NA	ID0876	0	NA	NA	1	NA	NA	NA	NA	NA	EXT
23	2014	ID0286	ID0594	ID0587	0	0	0	0	0	0	0	NA	0	EXT
23	2012	ID0290	ID0697	ID0722	1	1	NA	0	NA	NA	0	NA	NA	EXT
23	2012	ID0279	ID0719	ID0708	0	NA	NA	1	NA	0	0	NA	NA	EXT
23	2012	ID0263	NA	ID0592	0	1	0	0	NA	NA	NA	NA	NA	EXT
23	2015	ID0290	NA	ID0714	0	1	NA	0	0	0	NA	NA	NA	EXT
23	2014	ID0268	ID0701	ID0723	0	0	1	0	1	0	0	1	0	EXT
23	2015	ID0286	ID0720	ID0587	0	0	0	1	0	0	0	NA	NA	EXT
23	2014	ID0268	ID0595	ID0723	0	0	1	0	1	0	1	1	1	EXT
23	2012	ID0263	NA	ID0592	0	1	0	0	NA	NA	NA	NA	NA	EXT
23	2013	ID0287	ID0593	NA	1	NA	0	NA	NA	NA	1	0	0	EXT
23	2012	ID0287	ID0721	ID0590	1	NA	0	1	NA	NA	0	NA	NA	EXT
23	2015	ID0281	ID0713	ID0716	0	NA	NA	1	1	0	0	0	0	EXT
23	2012	ID0293	ID0722	ID0719	0	NA	NA	0	NA	NA	0	NA	NA	EXT
23	2015	ID0265	ID0723	ID0708	1	0	0	1	NA	0	0	1	0	EXT
23	2015	ID0281	ID0714	ID0716	0	NA	NA	1	1	0	0	0	0	EXT
23	2012	ID0287	ID0721	ID0590	1	NA	0	1	NA	NA	0	NA	NA	EXT
23	2013	ID0285	ID0709	ID0714	0	0	0	0	0	0	0	0	0	EXT
23	2012	ID0289	ID0592	ID0595	1	0	0	0	1	1	0	NA	NA	EXT
23	2013	ID0290	NA	ID0593	0	1	NA	1	0	0	NA	NA	NA	EXT
23	2015	ID0288	NA	ID0878	0	0	0	NA	NA	NA	NA	NA	NA	EXT
23	2012	ID0287	ID0721	ID0590	1	NA	0	1	NA	NA	0	NA	NA	EXT
23	2015	ID0286	NA	ID0587	0	0	0	1	0	0	NA	NA	NA	EXT
23	2014	ID0291	ID0593	ID0716	0	0	0	1	1	0	1	0	0	EXT
23	2013	ID0288	NA	ID0708	1	0	0	1	NA	0	NA	NA	NA	EXT
23	2013	ID0287	NA	NA	1	NA	0	NA	NA	NA	NA	NA	NA	EXT
23	2015	ID0288	NA	ID0878	0	0	0	NA	NA	NA	NA	NA	NA	EXT
23	2012	ID0279	NA	ID0708	0	NA	NA	1	NA	0	NA	NA	NA	EXT
23	2014	ID0291	ID0714	ID0716	0	0	0	1	1	0	1	0	0	EXT
23	2013	ID0284	NA	NA	0	NA	0	NA	NA	NA	NA	NA	NA	EXT
23	2012	ID0287	ID0721	ID0590	1	NA	0	1	NA	NA	0	NA	NA	EXT
23	2013	ID0283	NA	ID0708	0	0	0	1	NA	0	NA	NA	NA	EXT
23	2012	ID0279	NA	ID0708	0	NA	NA	1	NA	0	NA	NA	NA	EXT
23	2012	ID0279	NA	ID0708	0	NA	NA	1	NA	0	NA	NA	NA	EXT
23	2012	ID0289	NA	ID0595	1	0	0	0	1	1	NA	NA	NA	EXT
23	2013	ID0283	ID0709	ID0708	0	0	0	1	NA	0	0	0	0	EXT
23	2013	ID0289	ID0709	NA	0	0	0	NA	NA	NA	0	0	0	EXT
23	2013	ID0287	NA	NA	1	NA	0	NA	NA	NA	NA	NA	NA	EXT
23	2012	ID0279	NA	ID0708	0	NA	NA	1	NA	0	NA	NA	NA	EXT
23	2013	ID0287	NA	NA	1	NA	0	NA	NA	NA	NA	NA	NA	EXT
23	2013	ID0285	ID0709	ID0714	0	0	0	0	0	0	0	0	0	EXT
23	2013	ID0289	ID0709	NA	0	0	0	NA	NA	NA	0	0	0	EXT
23	2014	ID0268	ID0701	ID0723	0	0	1	0	1	0	0	1	0	EXT
23	2012	ID0289	ID0721	ID0595	1	0	0	0	1	1	0	NA	NA	EXT
23	2013	ID0289	ID0709	NA	0	0	0	NA	NA	NA	0	0	0	EXT
23	2013	ID0284	NA	NA	0	NA	0	NA	NA	NA	NA	NA	NA	EXT
24	2012	ID0294	ID0724	ID0881	1	NA	NA	0	NA	NA	0	NA	NA	INT
24	2012	ID0295	NA	ID0882	0	NA	NA	0	NA	NA	NA	NA	NA	INT
24	2012	ID0296	NA	NA	0	NA	NA	NA	NA	NA	NA	NA	NA	INT
24	2015	ID0297	ID0725	NA	1	NA	NA	NA	NA	NA	0	NA	NA	INT
24	2013	ID0298	NA	ID0883	0	NA	NA	0	NA	NA	NA	NA	NA	INT
24	2013	ID0299	NA	ID0730	0	NA	NA	0	NA	NA	NA	NA	NA	INT
24	2014	ID0300	ID0680	NA	1	NA	NA	NA	NA	NA	0	NA	NA	INT
24	2012	ID0301	ID0724	NA	0	NA	NA	NA	NA	NA	0	NA	NA	INT
24	2012	ID0302	ID0726	NA	0	NA	NA	NA	NA	NA	0	NA	NA	INT
24	2014	ID0227	NA	ID0884	1	NA	NA	0	NA	NA	NA	NA	NA	INT
24	2015	ID0303	NA	ID0885	0	NA	NA	0	NA	NA	NA	NA	NA	INT
24	2013	ID0304	NA	ID0886	0	NA	NA	1	NA	NA	NA	NA	NA	INT
24	2012	ID0301	ID0724	NA	0	NA	NA	NA	NA	NA	0	NA	NA	INT
24	2015	ID0297	ID0727	NA	1	NA	NA	NA	NA	NA	1	NA	NA	INT
24	2015	ID0305	ID0728	NA	0	NA	NA	NA	NA	NA	0	NA	NA	INT
24	2012	ID0302	ID0726	NA	0	NA	NA	NA	NA	NA	0	NA	NA	INT
24	2014	ID0300	ID0675	NA	1	NA	NA	NA	NA	NA	0	NA	NA	INT
24	2013	ID0298	NA	ID0883	0	NA	NA	0	NA	NA	NA	NA	NA	INT
24	2015	ID0306	ID0725	ID0727	0	NA	NA	1	NA	NA	0	NA	NA	INT
24	2015	ID0307	ID0672	ID0725	1	NA	NA	0	NA	NA	1	NA	NA	INT
24	2012	ID0296	NA	NA	0	NA	NA	NA	NA	NA	NA	NA	NA	INT
24	2013	ID0304	NA	ID0886	0	NA	NA	1	NA	NA	NA	NA	NA	INT
24	2015	ID0306	ID0725	ID0727	0	NA	NA	1	NA	NA	0	NA	NA	INT
24	2013	ID0299	NA	ID0730	0	NA	NA	0	NA	NA	NA	NA	NA	INT
24	2012	ID0308	ID0729	ID0724	0	NA	NA	0	NA	NA	1	NA	NA	INT
24	2012	ID0296	NA	NA	0	NA	NA	NA	NA	NA	NA	NA	NA	INT
24	2012	ID0301	ID0724	NA	0	NA	NA	NA	NA	NA	0	NA	NA	INT
24	2013	ID0298	NA	ID0883	0	NA	NA	0	NA	NA	NA	NA	NA	INT
24	2012	ID0295	NA	ID0882	0	NA	NA	0	NA	NA	NA	NA	NA	INT
24	2012	ID0309	ID0730	NA	0	NA	NA	NA	NA	NA	0	NA	NA	INT
24	2015	ID0307	ID0672	ID0725	1	NA	NA	0	NA	NA	1	NA	NA	INT
24	2015	ID0297	ID0727	NA	1	NA	NA	NA	NA	NA	1	NA	NA	INT
24	2015	ID0303	ID0731	ID0885	0	NA	NA	0	NA	NA	0	NA	NA	INT
24	2015	ID0303	ID0731	ID0885	0	NA	NA	0	NA	NA	0	NA	NA	INT
24	2013	ID0299	NA	ID0730	0	NA	NA	0	NA	NA	NA	NA	NA	INT
24	2012	ID0301	NA	NA	0	NA	NA	NA	NA	NA	NA	NA	NA	INT
24	2013	ID0304	NA	ID0886	0	NA	NA	1	NA	NA	NA	NA	NA	INT
24	2012	ID0310	ID0730	ID0726	0	NA	NA	0	NA	NA	0	NA	NA	INT
24	2012	ID0302	ID0726	NA	0	NA	NA	NA	NA	NA	0	NA	NA	INT
24	2013	ID0299	NA	ID0730	0	NA	NA	0	NA	NA	NA	NA	NA	INT
24	2012	ID0311	NA	ID0729	0	NA	NA	1	NA	NA	NA	NA	NA	INT
24	2015	ID0312	NA	ID0731	0	NA	NA	0	NA	NA	NA	NA	NA	INT
24	2013	ID0313	NA	NA	0	NA	NA	NA	NA	NA	NA	NA	NA	INT
24	2012	ID0302	NA	NA	0	NA	NA	NA	NA	NA	NA	NA	NA	INT
24	2012	ID0301	NA	NA	0	NA	NA	NA	NA	NA	NA	NA	NA	INT
24	2015	ID0226	ID0731	ID0725	0	NA	NA	0	NA	NA	0	NA	NA	INT
24	2012	ID0309	ID0730	NA	0	NA	NA	NA	NA	NA	0	NA	NA	INT
24	2014	ID0314	ID0679	ID0885	1	NA	NA	0	NA	NA	0	NA	NA	INT
24	2012	ID0315	NA	ID0730	0	NA	NA	0	NA	NA	NA	NA	NA	INT
24	2013	ID0298	NA	ID0883	0	NA	NA	0	NA	NA	NA	NA	NA	INT
24	2012	ID0308	NA	ID0724	0	NA	NA	0	NA	NA	NA	NA	NA	INT
24	2015	ID0307	ID0672	ID0725	1	NA	NA	0	NA	NA	1	NA	NA	INT
24	2013	ID0299	NA	ID0730	0	NA	NA	0	NA	NA	NA	NA	NA	INT
24	2013	ID0304	NA	ID0886	0	NA	NA	1	NA	NA	NA	NA	NA	INT
24	2012	ID0309	ID0730	NA	0	NA	NA	NA	NA	NA	0	NA	NA	INT
24	2013	ID0298	NA	ID0883	0	NA	NA	0	NA	NA	NA	NA	NA	INT
24	2013	ID0304	ID0730	ID0886	0	NA	NA	1	NA	NA	0	NA	NA	INT
24	2012	ID0296	NA	NA	0	NA	NA	NA	NA	NA	NA	NA	NA	INT
24	2014	ID0227	NA	ID0884	1	NA	NA	0	NA	NA	NA	NA	NA	INT
24	2015	ID0226	NA	ID0725	0	NA	NA	0	NA	NA	NA	NA	NA	INT
24	2013	ID0299	NA	ID0730	0	NA	NA	0	NA	NA	NA	NA	NA	INT
24	2015	ID0226	NA	ID0725	0	NA	NA	0	NA	NA	NA	NA	NA	INT
24	2014	ID0227	NA	ID0884	1	NA	NA	0	NA	NA	NA	NA	NA	INT
24	2012	ID0309	ID0730	NA	0	NA	NA	NA	NA	NA	0	NA	NA	INT
24	2012	ID0301	NA	NA	0	NA	NA	NA	NA	NA	NA	NA	NA	INT
24	2014	ID0227	NA	ID0884	1	NA	NA	0	NA	NA	NA	NA	NA	INT
24	2012	ID0308	ID0680	ID0724	0	NA	NA	0	NA	NA	NA	NA	NA	INT
24	2012	ID0315	ID0680	ID0730	0	NA	NA	0	NA	NA	NA	NA	NA	INT
24	2015	ID0303	NA	ID0885	0	NA	NA	0	NA	NA	NA	NA	NA	INT
24	2012	ID0308	ID0680	ID0724	0	NA	NA	0	NA	NA	NA	NA	NA	INT
24	2012	ID0295	NA	ID0882	0	NA	NA	0	NA	NA	NA	NA	NA	INT
24	2015	ID0226	NA	ID0725	0	NA	NA	0	NA	NA	NA	NA	NA	INT
24	2012	ID0310	ID0730	ID0726	0	NA	NA	0	NA	NA	0	NA	NA	INT
24	2012	ID0311	ID0730	ID0729	0	NA	NA	1	NA	NA	0	NA	NA	INT
24	2015	ID0305	NA	NA	0	NA	NA	NA	NA	NA	NA	NA	NA	INT
24	2015	ID0305	NA	NA	0	NA	NA	NA	NA	NA	NA	NA	NA	INT
24	2012	ID0296	NA	NA	0	NA	NA	NA	NA	NA	NA	NA	NA	INT
24	2012	ID0301	NA	NA	0	NA	NA	NA	NA	NA	NA	NA	NA	INT
24	2014	ID0300	ID0675	NA	1	NA	NA	NA	NA	NA	0	NA	NA	INT
24	2014	ID0300	ID0675	NA	1	NA	NA	NA	NA	NA	0	NA	NA	INT
24	2015	ID0312	NA	ID0731	0	NA	NA	0	NA	NA	NA	NA	NA	INT
24	2012	ID0310	ID0730	ID0726	0	NA	NA	0	NA	NA	0	NA	NA	INT
24	2012	ID0310	NA	ID0726	0	NA	NA	0	NA	NA	NA	NA	NA	INT
24	2014	ID0300	ID0678	NA	1	NA	NA	NA	NA	NA	0	NA	NA	INT
24	2015	ID0305	NA	NA	0	NA	NA	NA	NA	NA	NA	NA	NA	INT
24	2012	ID0295	NA	ID0882	0	NA	NA	0	NA	NA	NA	NA	NA	INT
24	2015	ID0312	NA	ID0731	0	NA	NA	0	NA	NA	NA	NA	NA	INT
24	2012	ID0302	NA	NA	0	NA	NA	NA	NA	NA	NA	NA	NA	INT
25	2015	ID0316	NA	ID0887	0	NA	NA	0	NA	NA	NA	NA	NA	INT
25	2014	ID0317	NA	NA	0	NA	NA	NA	NA	NA	NA	NA	NA	INT
25	2014	ID0317	NA	NA	0	NA	NA	NA	NA	NA	NA	NA	NA	INT
25	2015	ID0318	NA	ID0689	0	NA	NA	0	NA	NA	NA	NA	NA	INT
25	2015	ID0318	NA	ID0689	0	NA	NA	0	NA	NA	NA	NA	NA	INT
25	2015	ID0318	NA	ID0689	0	NA	NA	0	NA	NA	NA	NA	NA	INT
25	2014	ID0317	NA	NA	0	NA	NA	NA	NA	NA	NA	NA	NA	INT
25	2014	ID0319	ID0732	ID0689	0	NA	NA	0	NA	NA	0	NA	NA	INT
25	2015	ID0316	NA	ID0887	0	NA	NA	0	NA	NA	NA	NA	NA	INT
25	2014	ID0317	NA	NA	0	NA	NA	NA	NA	NA	NA	NA	NA	INT
25	2014	ID0319	NA	ID0689	0	NA	NA	0	NA	NA	NA	NA	NA	INT
25	2014	ID0319	ID0732	ID0689	0	NA	NA	0	NA	NA	0	NA	NA	INT
25	2014	ID0319	NA	ID0689	0	NA	NA	0	NA	NA	NA	NA	NA	INT
25	2014	ID0317	NA	NA	0	NA	NA	NA	NA	NA	NA	NA	NA	INT
26	2013	ID0320	ID0732	ID0888	1	NA	NA	0	NA	NA	0	NA	NA	INT
26	2014	ID0321	ID0671	ID0743	0	NA	NA	0	NA	NA	0	NA	NA	INT
26	2013	ID0322	NA	NA	0	NA	NA	NA	NA	NA	NA	NA	NA	INT
26	2015	ID0323	NA	NA	0	NA	NA	NA	NA	NA	NA	NA	NA	INT
26	2013	ID0324	NA	ID0732	0	NA	NA	0	NA	NA	NA	NA	NA	INT
26	2013	ID0322	NA	NA	0	NA	NA	NA	NA	NA	NA	NA	NA	INT
26	2013	ID0325	NA	ID0889	0	NA	NA	0	NA	NA	NA	NA	NA	INT
26	2014	ID0326	ID0674	NA	1	NA	NA	NA	NA	NA	0	NA	NA	INT
26	2013	ID0327	NA	ID0889	0	NA	NA	0	NA	NA	NA	NA	NA	INT
26	2013	ID0324	ID0678	ID0732	0	NA	NA	0	NA	NA	0	NA	NA	INT
26	2013	ID0320	ID0733	ID0888	1	NA	NA	0	NA	NA	0	NA	NA	INT
26	2015	ID0328	ID0672	ID0677	0	NA	NA	1	NA	NA	1	NA	NA	INT
26	2013	ID0324	NA	ID0732	0	NA	NA	0	NA	NA	NA	NA	NA	INT
26	2013	ID0329	NA	NA	0	NA	NA	NA	NA	NA	NA	NA	NA	INT
26	2014	ID0321	ID0674	ID0743	0	NA	NA	0	NA	NA	0	NA	NA	INT
26	2014	ID0326	NA	NA	1	NA	NA	NA	NA	NA	NA	NA	NA	INT
26	2013	ID0325	NA	ID0889	0	NA	NA	0	NA	NA	NA	NA	NA	INT
26	2012	ID0330	NA	NA	0	NA	NA	NA	NA	NA	NA	NA	NA	INT
26	2013	ID0329	NA	NA	0	NA	NA	NA	NA	NA	NA	NA	NA	INT
26	2013	ID0329	NA	NA	0	NA	NA	NA	NA	NA	NA	NA	NA	INT
26	2015	ID0331	NA	NA	0	NA	NA	NA	NA	NA	NA	NA	NA	INT
26	2015	ID0321	ID0676	NA	0	NA	NA	NA	NA	NA	0	NA	NA	INT
26	2013	ID0322	NA	NA	0	NA	NA	NA	NA	NA	NA	NA	NA	INT
26	2015	ID0332	NA	ID0676	0	NA	NA	0	NA	NA	NA	NA	NA	INT
26	2015	ID0321	NA	NA	0	NA	NA	NA	NA	NA	NA	NA	NA	INT
26	2012	ID0333	NA	NA	0	NA	NA	NA	NA	NA	NA	NA	NA	INT
26	2015	ID0332	ID0734	ID0676	0	NA	NA	0	NA	NA	0	NA	NA	INT
26	2013	ID0325	NA	ID0889	0	NA	NA	0	NA	NA	NA	NA	NA	INT
26	2015	ID0323	NA	NA	0	NA	NA	NA	NA	NA	NA	NA	NA	INT
26	2012	ID0333	NA	NA	0	NA	NA	NA	NA	NA	NA	NA	NA	INT
26	2013	ID0334	NA	ID0890	0	NA	NA	0	NA	NA	NA	NA	NA	INT
26	2015	ID0321	NA	NA	0	NA	NA	NA	NA	NA	NA	NA	NA	INT
26	2015	ID0328	ID0735	ID0677	0	NA	NA	1	NA	NA	0	NA	NA	INT
26	2015	ID0331	ID0736	NA	0	NA	NA	NA	NA	NA	0	NA	NA	INT
26	2013	ID0320	NA	ID0888	1	NA	NA	0	NA	NA	NA	NA	NA	INT
26	2015	ID0335	ID0676	ID0891	0	NA	NA	1	NA	NA	0	NA	NA	INT
26	2014	ID0336	NA	NA	1	NA	NA	NA	NA	NA	NA	NA	NA	INT
26	2013	ID0324	ID0737	ID0732	0	NA	NA	0	NA	NA	0	NA	NA	INT
26	2013	ID0320	ID0733	ID0888	1	NA	NA	0	NA	NA	0	NA	NA	INT
26	2014	ID0336	ID0738	NA	1	NA	NA	NA	NA	NA	0	NA	NA	INT
26	2014	ID0334	NA	ID0732	0	NA	NA	0	NA	NA	NA	NA	NA	INT
26	2013	ID0322	NA	NA	0	NA	NA	NA	NA	NA	NA	NA	NA	INT
26	2013	ID0325	NA	ID0889	0	NA	NA	0	NA	NA	NA	NA	NA	INT
26	2014	ID0336	NA	NA	1	NA	NA	NA	NA	NA	NA	NA	NA	INT
26	2013	ID0320	NA	ID0888	1	NA	NA	0	NA	NA	NA	NA	NA	INT
26	2014	ID0336	NA	NA	1	NA	NA	NA	NA	NA	NA	NA	NA	INT
26	2014	ID0336	NA	NA	1	NA	NA	NA	NA	NA	NA	NA	NA	INT
26	2015	ID0323	NA	NA	0	NA	NA	NA	NA	NA	NA	NA	NA	INT
26	2012	ID0333	NA	NA	0	NA	NA	NA	NA	NA	NA	NA	NA	INT
26	2013	ID0327	NA	ID0889	0	NA	NA	0	NA	NA	NA	NA	NA	INT
26	2015	ID0337	NA	ID0746	0	NA	NA	0	NA	NA	NA	NA	NA	INT
26	2014	ID0334	NA	ID0732	0	NA	NA	0	NA	NA	NA	NA	NA	INT
26	2015	ID0335	ID0689	ID0891	0	NA	NA	1	NA	NA	0	NA	NA	INT
26	2013	ID0320	NA	ID0888	1	NA	NA	0	NA	NA	NA	NA	NA	INT
26	2014	ID0326	ID0672	NA	1	NA	NA	NA	NA	NA	1	NA	NA	INT
26	2012	ID0330	NA	NA	0	NA	NA	NA	NA	NA	NA	NA	NA	INT
26	2015	ID0338	ID0676	NA	0	NA	NA	NA	NA	NA	0	NA	NA	INT
26	2014	ID0339	ID0732	ID0747	0	NA	NA	0	NA	NA	0	NA	NA	INT
26	2015	ID0338	ID0676	NA	0	NA	NA	NA	NA	NA	0	NA	NA	INT
26	2015	ID0321	NA	NA	0	NA	NA	NA	NA	NA	NA	NA	NA	INT
26	2015	ID0332	ID0739	ID0676	0	NA	NA	0	NA	NA	0	NA	NA	INT
26	2012	ID0330	NA	NA	0	NA	NA	NA	NA	NA	NA	NA	NA	INT
26	2014	ID0339	ID0672	ID0747	0	NA	NA	0	NA	NA	1	NA	NA	INT
26	2015	ID0337	ID0740	ID0746	0	NA	NA	0	NA	NA	0	NA	NA	INT
26	2015	ID0338	ID0676	NA	0	NA	NA	NA	NA	NA	0	NA	NA	INT
26	2014	ID0327	ID0741	ID0676	0	NA	NA	0	NA	NA	0	NA	NA	INT
26	2015	ID0340	ID0676	ID0735	0	NA	NA	0	NA	NA	0	NA	NA	INT
26	2015	ID0337	ID0676	ID0746	0	NA	NA	0	NA	NA	0	NA	NA	INT
26	2015	ID0338	NA	NA	0	NA	NA	NA	NA	NA	NA	NA	NA	INT
26	2012	ID0341	ID0737	NA	0	NA	NA	NA	NA	NA	0	NA	NA	INT
26	2015	ID0340	ID0676	ID0735	0	NA	NA	0	NA	NA	0	NA	NA	INT
26	2015	ID0340	NA	ID0735	0	NA	NA	0	NA	NA	NA	NA	NA	INT
26	2015	ID0338	ID0676	NA	0	NA	NA	NA	NA	NA	0	NA	NA	INT
26	2015	ID0321	ID0676	NA	0	NA	NA	NA	NA	NA	0	NA	NA	INT
26	2014	ID0334	ID0689	ID0732	0	NA	NA	0	NA	NA	0	NA	NA	INT
26	2012	ID0333	NA	NA	0	NA	NA	NA	NA	NA	NA	NA	NA	INT
26	2015	ID0340	ID0676	ID0735	0	NA	NA	0	NA	NA	0	NA	NA	INT
26	2012	ID0341	NA	NA	0	NA	NA	NA	NA	NA	NA	NA	NA	INT
26	2014	ID0327	ID0742	ID0676	0	NA	NA	0	NA	NA	0	NA	NA	INT
26	2012	ID0330	NA	NA	0	NA	NA	NA	NA	NA	NA	NA	NA	INT
26	2014	ID0326	NA	NA	1	NA	NA	NA	NA	NA	NA	NA	NA	INT
26	2015	ID0335	ID0676	ID0891	0	NA	NA	1	NA	NA	0	NA	NA	INT
26	2014	ID0342	ID0743	ID0738	0	NA	NA	0	NA	NA	0	NA	NA	INT
26	2012	ID0330	NA	NA	0	NA	NA	NA	NA	NA	NA	NA	NA	INT
26	2015	ID0337	NA	ID0746	0	NA	NA	0	NA	NA	NA	NA	NA	INT
26	2014	ID0334	ID0741	ID0732	0	NA	NA	0	NA	NA	0	NA	NA	INT
26	2015	ID0332	NA	ID0676	0	NA	NA	0	NA	NA	NA	NA	NA	INT
26	2015	ID0328	NA	ID0677	0	NA	NA	1	NA	NA	NA	NA	NA	INT
26	2013	ID0329	NA	NA	0	NA	NA	NA	NA	NA	NA	NA	NA	INT
26	2014	ID0321	ID0689	ID0743	0	NA	NA	0	NA	NA	0	NA	NA	INT
26	2014	ID0326	ID0744	NA	1	NA	NA	NA	NA	NA	0	NA	NA	INT
26	2015	ID0331	NA	NA	0	NA	NA	NA	NA	NA	NA	NA	NA	INT
26	2015	ID0321	ID0739	NA	0	NA	NA	NA	NA	NA	0	NA	NA	INT
26	2015	ID0328	NA	ID0677	0	NA	NA	1	NA	NA	NA	NA	NA	INT
26	2014	ID0336	NA	NA	1	NA	NA	NA	NA	NA	NA	NA	NA	INT
26	2014	ID0339	ID0745	ID0747	0	NA	NA	0	NA	NA	0	NA	NA	INT
26	2015	ID0335	ID0676	ID0891	0	NA	NA	1	NA	NA	0	NA	NA	INT
26	2014	ID0342	ID0743	ID0738	0	NA	NA	0	NA	NA	0	NA	NA	INT
26	2015	ID0336	ID0746	ID0736	0	NA	NA	0	NA	NA	0	NA	NA	INT
27	2014	ID0343	NA	NA	0	NA	NA	NA	NA	NA	NA	NA	NA	INT
27	2012	ID0344	NA	ID0748	0	NA	NA	0	NA	NA	NA	NA	NA	INT
27	2014	ID0345	ID0747	NA	0	NA	NA	NA	NA	NA	0	NA	NA	INT
27	2013	ID0343	ID0670	ID0745	0	NA	NA	0	NA	NA	0	NA	NA	INT
27	2012	ID0344	NA	ID0748	0	NA	NA	0	NA	NA	NA	NA	NA	INT
27	2014	ID0343	ID0694	NA	0	NA	NA	NA	NA	NA	1	NA	NA	INT
27	2012	ID0344	NA	ID0748	0	NA	NA	0	NA	NA	NA	NA	NA	INT
27	2014	ID0345	NA	NA	0	NA	NA	NA	NA	NA	NA	NA	NA	INT
27	2012	ID0343	ID0748	ID0692	0	NA	NA	0	NA	NA	0	NA	NA	INT
27	2014	ID0343	ID0694	NA	0	NA	NA	NA	NA	NA	1	NA	NA	INT
27	2013	ID0346	NA	ID0737	0	NA	NA	0	NA	NA	NA	NA	NA	INT
27	2013	ID0346	ID0749	ID0737	0	NA	NA	0	NA	NA	NA	NA	NA	INT
27	2012	ID0343	ID0745	ID0692	0	NA	NA	0	NA	NA	NA	NA	NA	INT
27	2012	ID0343	ID0748	ID0692	0	NA	NA	0	NA	NA	0	NA	NA	INT
27	2012	ID0346	ID0749	ID0737	0	NA	NA	0	NA	NA	0	NA	NA	INT
27	2015	ID0347	ID0739	ID0892	1	NA	NA	0	NA	NA	0	NA	NA	INT
27	2015	ID0348	NA	ID0893	0	NA	NA	0	NA	NA	NA	NA	NA	INT
27	2014	ID0343	ID0694	NA	0	NA	NA	NA	NA	NA	1	NA	NA	INT
27	2013	ID0346	NA	ID0737	0	NA	NA	0	NA	NA	NA	NA	NA	INT
27	2012	ID0349	NA	ID0894	0	NA	NA	0	NA	NA	NA	NA	NA	INT
27	2014	ID0345	NA	NA	0	NA	NA	NA	NA	NA	NA	NA	NA	INT
27	2014	ID0345	NA	NA	0	NA	NA	NA	NA	NA	NA	NA	NA	INT
27	2015	ID0343	NA	ID0734	0	NA	NA	0	NA	NA	NA	NA	NA	INT
27	2015	ID0350	NA	NA	0	NA	NA	NA	NA	NA	NA	NA	NA	INT
27	2012	ID0346	NA	ID0737	0	NA	NA	0	NA	NA	NA	NA	NA	INT
27	2015	ID0348	NA	ID0893	0	NA	NA	0	NA	NA	NA	NA	NA	INT
27	2015	ID0347	ID0734	ID0892	1	NA	NA	0	NA	NA	0	NA	NA	INT
27	2015	ID0348	ID0677	ID0893	0	NA	NA	0	NA	NA	1	NA	NA	INT
27	2013	ID0343	NA	ID0745	0	NA	NA	0	NA	NA	NA	NA	NA	INT
27	2015	ID0348	NA	ID0893	0	NA	NA	0	NA	NA	NA	NA	NA	INT
27	2012	ID0349	ID0691	ID0894	0	NA	NA	0	NA	NA	0	1	0	INT
27	2015	ID0347	NA	ID0892	1	NA	NA	0	NA	NA	NA	NA	NA	INT
27	2015	ID0351	NA	NA	0	NA	NA	NA	NA	NA	NA	NA	NA	INT
27	2015	ID0343	NA	ID0734	0	NA	NA	0	NA	NA	NA	NA	NA	INT
27	2012	ID0349	NA	ID0894	0	NA	NA	0	NA	NA	NA	NA	NA	INT
27	2014	ID0345	NA	NA	0	NA	NA	NA	NA	NA	NA	NA	NA	INT
27	2012	ID0346	NA	ID0737	0	NA	NA	0	NA	NA	NA	NA	NA	INT
27	2012	ID0346	NA	ID0737	0	NA	NA	0	NA	NA	NA	NA	NA	INT
27	2012	ID0343	ID0749	ID0692	0	NA	NA	0	NA	NA	0	NA	NA	INT
27	2014	ID0343	ID0694	NA	0	NA	NA	NA	NA	NA	1	NA	NA	INT
27	2012	ID0344	NA	ID0748	0	NA	NA	0	NA	NA	NA	NA	NA	INT
27	2015	ID0351	NA	NA	0	NA	NA	NA	NA	NA	NA	NA	NA	INT
27	2014	ID0345	ID0678	NA	0	NA	NA	NA	NA	NA	0	NA	NA	INT
28	2015	ID0352	NA	NA	0	NA	NA	NA	NA	NA	NA	NA	NA	INT
28	2013	ID0353	NA	ID0895	0	0	0	NA	NA	NA	NA	NA	NA	INT
28	2015	ID0352	NA	NA	0	NA	NA	NA	NA	NA	NA	NA	NA	INT
28	2014	ID0354	NA	ID0896	0	0	0	0	1	0	NA	NA	NA	INT
28	2015	ID0355	ID0750	ID0751	1	NA	NA	0	0	0	0	NA	NA	INT
28	2012	ID0356	NA	ID0761	0	0	1	0	1	0	NA	NA	NA	INT
28	2013	ID0353	NA	ID0895	0	0	0	NA	NA	NA	NA	NA	NA	INT
28	2015	ID0357	NA	ID0896	0	NA	NA	0	1	0	NA	NA	NA	INT
28	2015	ID0357	ID0750	ID0896	0	NA	NA	0	1	0	0	NA	NA	INT
28	2015	ID0357	ID0750	ID0896	0	NA	NA	0	1	0	0	NA	NA	INT
28	2012	ID0358	NA	ID0897	0	NA	NA	0	NA	NA	NA	NA	NA	INT
28	2013	ID0353	NA	ID0895	0	0	0	NA	NA	NA	NA	NA	NA	INT
28	2015	ID0357	NA	ID0896	0	NA	NA	0	1	0	NA	NA	NA	INT
28	2014	ID0359	NA	ID0752	0	1	0	0	0	0	NA	NA	NA	INT
28	2015	ID0360	ID0751	ID0753	0	NA	NA	0	NA	NA	0	0	0	INT
28	2015	ID0352	NA	NA	0	NA	NA	NA	NA	NA	NA	NA	NA	INT
28	2014	ID0361	ID0752	ID0751	0	1	0	0	0	0	0	0	0	INT
28	2012	ID0356	NA	ID0761	0	0	1	0	1	0	NA	NA	NA	INT
28	2015	ID0355	ID0753	ID0751	1	NA	NA	0	0	0	0	NA	NA	INT
28	2014	ID0354	NA	ID0896	0	0	0	0	1	0	NA	NA	NA	INT
28	2012	ID0358	NA	ID0897	0	NA	NA	0	NA	NA	NA	NA	NA	INT
28	2015	ID0355	ID0753	ID0751	1	NA	NA	0	0	0	0	NA	NA	INT
28	2014	ID0362	NA	NA	0	0	0	NA	NA	NA	NA	NA	NA	INT
28	2015	ID0363	NA	ID0898	0	NA	NA	0	NA	NA	NA	NA	NA	INT
28	2014	ID0361	ID0754	ID0751	0	1	0	0	0	0	0	NA	NA	INT
28	2015	ID0357	NA	ID0896	0	NA	NA	0	1	0	NA	NA	NA	INT
28	2014	ID0361	NA	ID0751	0	1	0	0	0	0	NA	NA	NA	INT
28	2015	ID0363	NA	ID0898	0	NA	NA	0	NA	NA	NA	NA	NA	INT
28	2014	ID0356	NA	ID0899	0	0	1	0	1	0	NA	NA	NA	INT
28	2013	ID0356	NA	ID0761	0	0	1	0	1	0	NA	NA	NA	INT
28	2012	ID0358	NA	ID0897	0	NA	NA	0	NA	NA	NA	NA	NA	INT
28	2015	ID0352	NA	NA	0	NA	NA	NA	NA	NA	NA	NA	NA	INT
28	2015	ID0360	NA	ID0753	0	NA	NA	0	NA	NA	NA	NA	NA	INT
28	2015	ID0352	ID0755	NA	0	NA	NA	NA	NA	NA	0	NA	NA	INT
28	2014	ID0361	NA	ID0751	0	1	0	0	0	0	NA	NA	NA	INT
28	2014	ID0356	NA	ID0899	0	0	1	0	1	0	NA	NA	NA	INT
28	2015	ID0363	NA	ID0898	0	NA	NA	0	NA	NA	NA	NA	NA	INT
28	2014	ID0356	NA	ID0899	0	0	1	0	1	0	NA	NA	NA	INT
28	2012	ID0364	NA	ID0756	0	NA	NA	1	NA	NA	NA	NA	NA	INT
28	2014	ID0359	NA	ID0752	0	1	0	0	0	0	NA	NA	NA	INT
28	2012	ID0364	NA	ID0756	0	NA	NA	1	NA	NA	NA	NA	NA	INT
28	2014	ID0361	NA	ID0751	0	1	0	0	0	0	NA	NA	NA	INT
28	2012	ID0356	ID0756	ID0761	0	0	1	0	1	0	1	NA	NA	INT
28	2015	ID0359	ID0757	ID0750	0	1	0	0	NA	NA	0	NA	NA	INT
28	2013	ID0356	NA	ID0761	0	0	1	0	1	0	NA	NA	NA	INT
28	2014	ID0362	NA	NA	0	0	0	NA	NA	NA	NA	NA	NA	INT
28	2014	ID0354	NA	ID0896	0	0	0	0	1	0	NA	NA	NA	INT
28	2015	ID0363	NA	ID0898	0	NA	NA	0	NA	NA	NA	NA	NA	INT
28	2014	ID0362	NA	NA	0	0	0	NA	NA	NA	NA	NA	NA	INT
28	2015	ID0357	ID0750	ID0896	0	NA	NA	0	1	0	0	NA	NA	INT
28	2013	ID0356	NA	ID0761	0	0	1	0	1	0	NA	NA	NA	INT
28	2012	ID0358	NA	ID0897	0	NA	NA	0	NA	NA	NA	NA	NA	INT
28	2012	ID0364	NA	ID0756	0	NA	NA	1	NA	NA	NA	NA	NA	INT
28	2012	ID0364	NA	ID0756	0	NA	NA	1	NA	NA	NA	NA	NA	INT
28	2014	ID0362	NA	NA	0	0	0	NA	NA	NA	NA	NA	NA	INT
28	2013	ID0356	NA	ID0761	0	0	1	0	1	0	NA	NA	NA	INT
28	2014	ID0354	NA	ID0896	0	0	0	0	1	0	NA	NA	NA	INT
29	2012	ID0365	NA	ID0900	1	NA	NA	0	NA	NA	NA	NA	NA	INT
29	2014	ID0366	NA	ID0901	0	NA	NA	1	NA	NA	NA	NA	NA	INT
29	2015	ID0367	NA	ID0755	1	NA	NA	0	NA	NA	NA	NA	NA	INT
29	2013	ID0368	ID0758	ID0901	0	NA	NA	0	NA	NA	0	NA	NA	INT
29	2015	ID0367	NA	ID0755	1	NA	NA	0	NA	NA	NA	NA	NA	INT
29	2015	ID0367	NA	ID0755	1	NA	NA	0	NA	NA	NA	NA	NA	INT
29	2015	ID0369	NA	NA	1	NA	NA	NA	NA	NA	NA	NA	NA	INT
29	2015	ID0370	NA	NA	0	NA	NA	NA	NA	NA	NA	NA	NA	INT
29	2015	ID0370	NA	NA	0	NA	NA	NA	NA	NA	NA	NA	NA	INT
29	2015	ID0370	NA	NA	0	NA	NA	NA	NA	NA	NA	NA	NA	INT
29	2015	ID0369	NA	NA	1	NA	NA	NA	NA	NA	NA	NA	NA	INT
29	2015	ID0369	NA	NA	1	NA	NA	NA	NA	NA	NA	NA	NA	INT
29	2012	ID0365	ID0759	ID0900	1	NA	NA	0	NA	NA	0	NA	NA	INT
29	2015	ID0370	NA	NA	0	NA	NA	NA	NA	NA	NA	NA	NA	INT
29	2013	ID0368	NA	ID0901	0	NA	NA	0	NA	NA	NA	NA	NA	INT
29	2015	ID0370	NA	NA	0	NA	NA	NA	NA	NA	NA	NA	NA	INT
29	2014	ID0371	NA	NA	0	NA	NA	NA	NA	NA	NA	NA	NA	INT
29	2014	ID0372	ID0754	ID0694	0	NA	NA	1	NA	NA	0	NA	NA	INT
29	2015	ID0367	NA	ID0755	1	NA	NA	0	NA	NA	NA	NA	NA	INT
29	2015	ID0370	NA	NA	0	NA	NA	NA	NA	NA	NA	NA	NA	INT
29	2014	ID0244	ID0658	ID0754	0	NA	NA	0	NA	NA	0	NA	NA	INT
29	2014	ID0366	ID0754	ID0901	0	NA	NA	1	NA	NA	0	NA	NA	INT
29	2015	ID0369	NA	NA	1	NA	NA	NA	NA	NA	NA	NA	NA	INT
29	2015	ID0367	ID0690	ID0755	1	NA	NA	0	NA	NA	0	NA	NA	INT
29	2014	ID0366	NA	ID0901	0	NA	NA	1	NA	NA	NA	NA	NA	INT
29	2014	ID0244	ID0760	ID0754	0	NA	NA	0	NA	NA	0	NA	NA	INT
29	2015	ID0369	NA	NA	1	NA	NA	NA	NA	NA	NA	NA	NA	INT
29	2014	ID0366	NA	ID0901	0	NA	NA	1	NA	NA	NA	NA	NA	INT
29	2013	ID0368	ID0761	ID0901	0	NA	NA	0	NA	NA	0	1	0	INT
29	2015	ID0369	NA	NA	1	NA	NA	NA	NA	NA	NA	NA	NA	INT
30	2015	ID0373	ID0762	ID0642	0	NA	NA	0	NA	NA	0	NA	NA	INT
30	2014	ID0374	NA	ID0642	0	NA	NA	0	NA	NA	NA	NA	NA	INT
30	2015	ID0375	ID0640	ID0808	0	NA	NA	0	NA	NA	0	NA	NA	INT
30	2015	ID0373	NA	ID0642	0	NA	NA	0	NA	NA	NA	NA	NA	INT
30	2012	ID0376	NA	ID0902	1	NA	NA	0	NA	NA	NA	NA	NA	INT
30	2015	ID0373	ID0643	ID0642	0	NA	NA	0	NA	NA	1	NA	NA	INT
30	2015	ID0375	ID0633	ID0808	0	NA	NA	0	NA	NA	0	NA	NA	INT
30	2015	ID0373	ID0643	ID0642	0	NA	NA	0	NA	NA	1	NA	NA	INT
30	2012	ID0376	NA	ID0902	1	NA	NA	0	NA	NA	NA	NA	NA	INT
30	2014	ID0374	ID0758	ID0642	0	NA	NA	0	NA	NA	0	NA	NA	INT
30	2015	ID0377	NA	ID0764	1	NA	NA	1	NA	NA	NA	NA	NA	INT
30	2012	ID0376	NA	ID0902	1	NA	NA	0	NA	NA	NA	NA	NA	INT
30	2015	ID0378	ID0646	ID0640	0	NA	NA	0	NA	NA	1	NA	NA	INT
30	2015	ID0373	ID0643	ID0642	0	NA	NA	0	NA	NA	1	NA	NA	INT
30	2013	ID0375	ID0763	ID0903	0	NA	NA	0	NA	NA	0	NA	NA	INT
30	2014	ID0378	ID0637	ID0640	0	NA	NA	0	NA	NA	NA	NA	NA	INT
30	2013	ID0378	NA	ID0902	0	NA	NA	0	NA	NA	NA	NA	NA	INT
30	2015	ID0375	ID0764	ID0808	0	NA	NA	0	NA	NA	1	NA	NA	INT
30	2015	ID0373	ID0643	ID0642	0	NA	NA	0	NA	NA	1	NA	NA	INT
30	2015	ID0375	ID0642	ID0808	0	NA	NA	0	NA	NA	0	NA	NA	INT
30	2013	ID0375	NA	ID0903	0	NA	NA	0	NA	NA	NA	NA	NA	INT
30	2013	ID0173	ID0765	ID0904	0	NA	NA	1	NA	NA	0	NA	NA	INT
30	2014	ID0374	ID0603	ID0642	0	NA	NA	0	NA	NA	1	NA	NA	INT
30	2015	ID0375	ID0764	ID0808	0	NA	NA	0	NA	NA	1	NA	NA	INT
31	2014	ID0379	ID0766	ID0770	0	0	0	0	1	1	1	0	0	INT
31	2013	ID0380	NA	NA	0	0	0	NA	NA	NA	NA	NA	NA	INT
31	2012	ID0381	ID0767	NA	0	NA	NA	NA	NA	NA	0	NA	NA	INT
31	2015	ID0382	NA	ID0766	0	1	0	1	0	0	NA	NA	NA	INT
31	2015	ID0382	ID0768	ID0766	0	1	0	1	0	0	0	0	0	INT
31	2012	ID0383	ID0769	ID0905	0	NA	NA	0	NA	NA	1	1	0	INT
31	2012	ID0381	ID0769	NA	0	NA	NA	NA	NA	NA	1	1	0	INT
31	2015	ID0384	NA	ID0906	0	NA	NA	0	1	0	NA	NA	NA	INT
31	2013	ID0385	NA	ID0907	0	0	0	0	0	0	NA	NA	NA	INT
31	2015	ID0386	ID0770	ID0908	0	0	0	0	NA	NA	0	1	1	INT
31	2012	ID0383	NA	ID0905	0	NA	NA	0	NA	NA	NA	NA	NA	INT
31	2013	ID0385	NA	ID0907	0	0	0	0	0	0	NA	NA	NA	INT
31	2014	ID0387	ID0769	ID0906	0	1	0	0	1	0	0	1	0	INT
31	2012	ID0388	ID0767	ID0769	0	NA	NA	1	1	0	0	NA	NA	INT
31	2014	ID0389	ID0770	ID0909	0	1	0	0	0	0	0	1	1	INT
31	2012	ID0388	ID0767	ID0769	0	NA	NA	1	1	0	0	NA	NA	INT
31	2013	ID0385	ID0771	ID0907	0	0	0	0	0	0	1	NA	0	INT
31	2015	ID0382	ID0768	ID0766	0	1	0	1	0	0	0	0	0	INT
31	2014	ID0382	NA	ID0766	0	1	0	1	0	0	NA	NA	NA	INT
31	2015	ID0390	ID0772	ID0776	NA	NA	NA	0	NA	NA	0	0	0	INT
31	2012	ID0391	NA	ID0910	0	NA	NA	1	NA	NA	NA	NA	NA	INT
31	2014	ID0386	ID0766	ID0768	0	0	0	0	0	0	1	0	0	INT
31	2012	ID0392	ID0769	ID0767	0	NA	NA	0	NA	NA	1	1	0	INT
31	2015	ID0382	NA	ID0766	0	1	0	1	0	0	NA	NA	NA	INT
31	2014	ID0387	ID0769	ID0906	0	1	0	0	1	0	0	1	0	INT
31	2013	ID0393	NA	ID0771	0	1	0	1	NA	0	NA	NA	NA	INT
31	2013	ID0379	NA	ID0770	0	0	0	0	1	1	NA	NA	NA	INT
31	2012	ID0388	ID0767	ID0769	0	NA	NA	1	1	0	0	NA	NA	INT
31	2015	ID0384	ID0757	ID0906	0	NA	NA	0	1	0	0	NA	NA	INT
31	2015	ID0390	ID0773	ID0776	NA	NA	NA	0	NA	NA	0	1	0	INT
31	2012	ID0392	ID0769	ID0767	0	NA	NA	0	NA	NA	1	1	0	INT
31	2015	ID0382	NA	ID0766	0	1	0	1	0	0	NA	NA	NA	INT
31	2012	ID0381	ID0767	NA	0	NA	NA	NA	NA	NA	0	NA	NA	INT
31	2012	ID0381	ID0769	NA	0	NA	NA	NA	NA	NA	1	1	0	INT
31	2013	ID0393	NA	ID0771	0	1	0	1	NA	0	NA	NA	NA	INT
31	2013	ID0385	NA	ID0907	0	0	0	0	0	0	NA	NA	NA	INT
31	2012	ID0381	ID0774	NA	0	NA	NA	NA	NA	NA	0	0	0	INT
31	2014	ID0382	NA	ID0766	0	1	0	1	0	0	NA	NA	NA	INT
31	2012	ID0391	NA	ID0910	0	NA	NA	1	NA	NA	NA	NA	NA	INT
31	2014	ID0394	NA	ID0772	0	0	1	0	0	0	NA	NA	NA	INT
31	2014	ID0394	NA	ID0772	0	0	1	0	0	0	NA	NA	NA	INT
31	2014	ID0379	ID0766	ID0770	0	0	0	0	1	1	1	0	0	INT
31	2013	ID0395	NA	NA	0	1	0	NA	NA	NA	NA	NA	NA	INT
31	2014	ID0379	ID0766	ID0770	0	0	0	0	1	1	1	0	0	INT
31	2014	ID0379	ID0766	ID0770	0	0	0	0	1	1	1	0	0	INT
31	2015	ID0396	NA	ID0768	0	NA	NA	0	0	0	NA	NA	NA	INT
31	2012	ID0388	ID0767	ID0769	0	NA	NA	1	1	0	0	NA	NA	INT
31	2013	ID0379	NA	ID0770	0	0	0	0	1	1	NA	NA	NA	INT
31	2014	ID0382	NA	ID0766	0	1	0	1	0	0	NA	NA	NA	INT
31	2013	ID0393	NA	ID0771	0	1	0	1	NA	0	NA	NA	NA	INT
31	2013	ID0385	NA	ID0907	0	0	0	0	0	0	NA	NA	NA	INT
31	2013	ID0379	NA	ID0770	0	0	0	0	1	1	NA	NA	NA	INT
31	2012	ID0392	NA	ID0767	0	NA	NA	0	NA	NA	NA	NA	NA	INT
31	2015	ID0396	ID0766	ID0768	0	NA	NA	0	0	0	1	0	0	INT
31	2012	ID0391	NA	ID0910	0	NA	NA	1	NA	NA	NA	NA	NA	INT
31	2013	ID0395	NA	NA	0	1	0	NA	NA	NA	NA	NA	NA	INT
31	2013	ID0397	ID0775	ID0909	0	1	0	0	0	0	0	NA	NA	INT
31	2013	ID0380	NA	NA	0	0	0	NA	NA	NA	NA	NA	NA	INT
31	2013	ID0393	NA	ID0771	0	1	0	1	NA	0	NA	NA	NA	INT
31	2015	ID0390	NA	ID0776	NA	NA	NA	0	NA	NA	NA	NA	NA	INT
31	2015	ID0398	ID0776	ID0772	0	NA	NA	0	0	0	0	NA	NA	INT
31	2015	ID0398	ID0776	ID0772	0	NA	NA	0	0	0	0	NA	NA	INT
31	2015	ID0398	ID0768	ID0772	0	NA	NA	0	0	0	0	0	0	INT
31	2012	ID0381	NA	NA	0	NA	NA	NA	NA	NA	NA	NA	NA	INT
31	2014	ID0387	ID0769	ID0906	0	1	0	0	1	0	0	1	0	INT
31	2013	ID0379	NA	ID0770	0	0	0	0	1	1	NA	NA	NA	INT
31	2015	ID0382	NA	ID0766	0	1	0	1	0	0	NA	NA	NA	INT
31	2014	ID0382	ID0768	ID0766	0	1	0	1	0	0	0	0	0	INT
31	2012	ID0391	NA	ID0910	0	NA	NA	1	NA	NA	NA	NA	NA	INT
31	2013	ID0395	NA	NA	0	1	0	NA	NA	NA	NA	NA	NA	INT
31	2014	ID0382	NA	ID0766	0	1	0	1	0	0	NA	NA	NA	INT
31	2015	ID0384	NA	ID0906	0	NA	NA	0	1	0	NA	NA	NA	INT
31	2014	ID0379	ID0766	ID0770	0	0	0	0	1	1	1	0	0	INT
31	2014	ID0389	ID0770	ID0909	0	1	0	0	0	0	0	1	1	INT
31	2015	ID0386	NA	ID0908	0	0	0	0	NA	NA	NA	NA	NA	INT
31	2015	ID0386	NA	ID0908	0	0	0	0	NA	NA	NA	NA	NA	INT
31	2015	ID0390	NA	ID0776	NA	NA	NA	0	NA	NA	NA	NA	NA	INT
31	2013	ID0397	NA	ID0909	0	1	0	0	0	0	NA	NA	NA	INT
31	2014	ID0382	NA	ID0766	0	1	0	1	0	0	NA	NA	NA	INT
31	2015	ID0386	NA	ID0908	0	0	0	0	NA	NA	NA	NA	NA	INT
31	2014	ID0399	ID0766	ID0769	0	0	1	0	1	0	1	0	0	INT
32	2012	ID0400	NA	ID0911	0	NA	NA	1	NA	NA	NA	NA	NA	INT
32	2015	ID0401	ID0777	NA	0	NA	NA	NA	NA	NA	0	0	0	INT
32	2013	ID0402	NA	ID0778	0	0	0	0	1	0	NA	NA	NA	INT
32	2015	ID0403	ID0777	ID0781	0	NA	NA	0	NA	NA	0	0	0	INT
32	2015	ID0404	NA	NA	0	NA	NA	NA	NA	NA	NA	NA	NA	INT
32	2012	ID0405	NA	ID0778	0	NA	NA	0	1	0	NA	NA	NA	INT
32	2015	ID0406	NA	ID0779	0	0	0	0	NA	NA	NA	NA	NA	INT
32	2012	ID0407	ID0778	ID0912	0	NA	NA	0	NA	NA	0	1	0	INT
32	2014	ID0408	ID0779	ID0777	1	0	1	0	0	0	1	NA	NA	INT
32	2014	ID0409	ID0780	ID0779	0	NA	NA	1	NA	NA	0	1	0	INT
32	2015	ID0409	ID0777	ID0913	0	NA	NA	1	0	0	0	0	0	INT
32	2015	ID0408	ID0779	ID0777	0	0	1	0	0	0	0	NA	NA	INT
32	2015	ID0410	NA	ID0914	0	NA	NA	0	NA	NA	NA	NA	NA	INT
32	2014	ID0408	ID0779	ID0777	1	0	1	0	0	0	1	NA	NA	INT
32	2014	ID0408	ID0779	ID0777	1	0	1	0	0	0	1	NA	NA	INT
32	2013	ID0411	ID0778	ID0777	0	0	0	0	0	0	0	1	0	INT
32	2015	ID0408	NA	ID0777	0	0	1	0	0	0	NA	NA	NA	INT
32	2015	ID0409	ID0777	ID0913	0	NA	NA	1	0	0	0	0	0	INT
32	2015	ID0401	ID0781	NA	0	NA	NA	NA	NA	NA	0	NA	NA	INT
32	2015	ID0406	ID0777	ID0779	0	0	0	0	NA	NA	0	0	0	INT
32	2014	ID0406	ID0779	ID0915	0	0	0	0	NA	NA	1	NA	NA	INT
32	2012	ID0407	ID0778	ID0912	0	NA	NA	0	NA	NA	0	1	0	INT
32	2015	ID0403	ID0777	ID0781	0	NA	NA	0	NA	NA	0	0	0	INT
32	2012	ID0407	ID0778	ID0912	0	NA	NA	0	NA	NA	0	1	0	INT
32	2012	ID0400	NA	ID0911	0	NA	NA	1	NA	NA	NA	NA	NA	INT
32	2014	ID0412	NA	ID0913	0	1	0	0	0	0	NA	NA	NA	INT
32	2015	ID0409	ID0777	ID0913	0	NA	NA	1	0	0	0	0	0	INT
32	2013	ID0402	NA	ID0778	0	0	0	0	1	0	NA	NA	NA	INT
32	2015	ID0404	NA	NA	0	NA	NA	NA	NA	NA	NA	NA	NA	INT
32	2015	ID0404	NA	NA	0	NA	NA	NA	NA	NA	NA	NA	NA	INT
32	2015	ID0409	ID0777	ID0913	0	NA	NA	1	0	0	0	0	0	INT
32	2013	ID0411	ID0778	ID0777	0	0	0	0	0	0	0	1	0	INT
32	2014	ID0409	ID0782	ID0779	0	NA	NA	1	NA	NA	0	NA	NA	INT
32	2014	ID0408	ID0779	ID0777	1	0	1	0	0	0	1	NA	NA	INT
32	2015	ID0406	NA	ID0779	0	0	0	0	NA	NA	NA	NA	NA	INT
33	2015	ID0413	NA	ID0916	1	NA	NA	0	NA	NA	NA	NA	NA	INT
33	2012	ID0385	NA	ID0774	0	0	0	0	0	0	NA	NA	NA	INT
33	2012	ID0414	NA	NA	0	NA	NA	NA	NA	NA	NA	NA	NA	INT
33	2012	ID0385	NA	ID0774	0	0	0	0	0	0	NA	NA	NA	INT
33	2012	ID0415	ID0778	NA	0	NA	NA	NA	NA	NA	0	1	0	INT
33	2015	ID0416	ID0783	ID0774	0	0	0	1	0	0	0	0	0	INT
33	2015	ID0416	NA	ID0774	0	0	0	1	0	0	NA	NA	NA	INT
33	2012	ID0414	NA	NA	0	NA	NA	NA	NA	NA	NA	NA	NA	INT
33	2012	ID0417	NA	NA	0	NA	NA	NA	NA	NA	NA	NA	NA	INT
33	2014	ID0416	ID0773	ID0774	0	0	0	1	0	0	0	1	0	INT
33	2012	ID0418	ID0774	ID0784	0	NA	NA	0	NA	NA	0	0	0	INT
33	2012	ID0417	NA	NA	0	NA	NA	NA	NA	NA	NA	NA	NA	INT
33	2012	ID0417	NA	NA	0	NA	NA	NA	NA	NA	NA	NA	NA	INT
33	2013	ID0415	ID0774	ID0917	1	NA	NA	0	NA	NA	NA	NA	NA	INT
33	2015	ID0416	NA	ID0774	0	0	0	1	0	0	NA	NA	NA	INT
33	2015	ID0385	NA	ID0918	0	0	0	0	NA	NA	NA	NA	NA	INT
33	2014	ID0416	ID0773	ID0774	0	0	0	1	0	0	0	1	0	INT
33	2014	ID0416	ID0773	ID0774	0	0	0	1	0	0	0	1	0	INT
33	2015	ID0419	NA	ID0773	0	0	0	0	1	0	NA	NA	NA	INT
33	2015	ID0385	ID0770	ID0918	0	0	0	0	NA	NA	0	1	1	INT
33	2013	ID0415	ID0783	ID0917	1	NA	NA	0	NA	NA	0	0	0	INT
33	2015	ID0385	NA	ID0918	0	0	0	0	NA	NA	NA	NA	NA	INT
33	2015	ID0416	NA	ID0774	0	0	0	1	0	0	NA	NA	NA	INT
33	2012	ID0385	NA	ID0774	0	0	0	0	0	0	NA	NA	NA	INT
33	2013	ID0420	ID0783	NA	0	NA	NA	NA	NA	NA	0	0	0	INT
33	2012	ID0414	ID0784	NA	0	NA	NA	NA	NA	NA	0	NA	NA	INT
33	2012	ID0415	NA	NA	0	NA	NA	NA	NA	NA	NA	NA	NA	INT
33	2012	ID0415	NA	NA	0	NA	NA	NA	NA	NA	NA	NA	NA	INT
33	2013	ID0420	NA	NA	0	NA	NA	NA	NA	NA	NA	NA	NA	INT
33	2014	ID0416	ID0773	ID0774	0	0	0	1	0	0	0	1	0	INT
33	2012	ID0414	ID0778	NA	0	NA	NA	NA	NA	NA	0	1	0	INT
33	2013	ID0415	NA	ID0917	1	NA	NA	0	NA	NA	NA	NA	NA	INT
33	2015	ID0385	ID0766	ID0918	0	0	0	0	NA	NA	1	0	0	INT
33	2015	ID0416	ID0783	ID0774	0	0	0	1	0	0	0	0	0	INT
33	2012	ID0417	NA	NA	0	NA	NA	NA	NA	NA	NA	NA	NA	INT
33	2014	ID0419	NA	ID0773	0	0	0	0	1	0	NA	NA	NA	INT
33	2012	ID0415	NA	NA	0	NA	NA	NA	NA	NA	NA	NA	NA	INT
33	2012	ID0418	ID0774	ID0784	0	NA	NA	0	NA	NA	0	0	0	INT
33	2012	ID0414	ID0784	NA	0	NA	NA	NA	NA	NA	0	NA	NA	INT
33	2012	ID0417	NA	NA	0	NA	NA	NA	NA	NA	NA	NA	NA	INT
34	2015	ID0421	NA	ID0816	0	NA	NA	0	NA	NA	NA	NA	NA	INT
34	2013	ID0422	NA	ID0696	0	NA	NA	1	NA	NA	NA	NA	NA	INT
34	2013	ID0422	NA	ID0696	0	NA	NA	1	NA	NA	NA	NA	NA	INT
34	2013	ID0423	ID0688	ID0817	0	NA	NA	0	NA	NA	0	0	0	INT
34	2013	ID0423	ID0785	ID0817	0	NA	NA	0	NA	NA	0	NA	NA	INT
34	2013	ID0423	NA	ID0817	0	NA	NA	0	NA	NA	NA	NA	NA	INT
34	2015	ID0421	NA	ID0816	0	NA	NA	0	NA	NA	NA	NA	NA	INT
34	2013	ID0423	NA	ID0817	0	NA	NA	0	NA	NA	NA	NA	NA	INT
34	2014	ID0241	NA	ID0696	0	NA	NA	0	NA	NA	NA	NA	NA	INT
34	2015	ID0421	ID0690	ID0816	0	NA	NA	0	NA	NA	0	NA	NA	INT
34	2013	ID0423	ID0785	ID0817	0	NA	NA	0	NA	NA	0	NA	NA	INT
34	2014	ID0424	NA	ID0919	0	NA	NA	0	NA	NA	NA	NA	NA	INT
34	2015	ID0421	NA	ID0816	0	NA	NA	0	NA	NA	NA	NA	NA	INT
34	2015	ID0421	NA	ID0816	0	NA	NA	0	NA	NA	NA	NA	NA	INT
35	2014	ID0425	NA	ID0800	0	NA	NA	0	NA	NA	NA	NA	NA	INT
35	2015	ID0230	ID0681	ID0920	0	NA	NA	0	NA	NA	0	NA	NA	INT
35	2015	ID0426	NA	ID0794	0	NA	NA	0	NA	NA	NA	NA	NA	INT
35	2015	ID0427	NA	ID0649	0	NA	NA	0	NA	NA	NA	NA	NA	INT
35	2014	ID0428	ID0786	ID0921	0	NA	NA	0	NA	NA	0	NA	NA	INT
35	2015	ID0429	ID0787	ID0796	0	NA	NA	0	NA	NA	0	NA	NA	INT
35	2013	ID0430	ID0788	ID0516	0	NA	NA	0	NA	NA	0	NA	NA	INT
35	2015	ID0230	ID0789	ID0920	0	NA	NA	0	NA	NA	0	NA	NA	INT
35	2012	ID0431	ID0790	ID0516	0	NA	NA	0	NA	NA	0	NA	NA	INT
35	2015	ID0426	NA	ID0794	0	NA	NA	0	NA	NA	NA	NA	NA	INT
35	2013	ID0430	NA	ID0516	0	NA	NA	0	NA	NA	NA	NA	NA	INT
35	2014	ID0425	ID0791	ID0800	0	NA	NA	0	NA	NA	1	0	0	INT
35	2013	ID0430	ID0652	ID0516	0	NA	NA	0	NA	NA	0	NA	NA	INT
35	2014	ID0428	ID0652	ID0921	0	NA	NA	0	NA	NA	0	NA	NA	INT
35	2014	ID0425	NA	ID0800	0	NA	NA	0	NA	NA	NA	NA	NA	INT
35	2014	ID0425	ID0517	ID0800	0	NA	NA	0	NA	NA	0	NA	NA	INT
35	2013	ID0432	ID0682	ID0787	0	NA	NA	0	NA	NA	NA	NA	NA	INT
35	2014	ID0433	NA	NA	0	NA	NA	NA	NA	NA	NA	NA	NA	INT
35	2015	ID0434	NA	ID0922	0	0	0	1	NA	NA	NA	NA	NA	INT
35	2015	ID0426	NA	ID0794	0	NA	NA	0	NA	NA	NA	NA	NA	INT
35	2015	ID0435	NA	ID0787	0	NA	NA	0	NA	NA	NA	NA	NA	INT
35	2014	ID0428	ID0652	ID0921	0	NA	NA	0	NA	NA	0	NA	NA	INT
35	2013	ID0436	ID0516	ID0520	0	0	0	0	NA	NA	0	NA	NA	INT
35	2012	ID0433	NA	NA	0	NA	NA	NA	NA	NA	NA	NA	NA	INT
35	2015	ID0230	ID0649	ID0920	0	NA	NA	0	NA	NA	0	NA	NA	INT
35	2015	ID0427	NA	ID0649	0	NA	NA	0	NA	NA	NA	NA	NA	INT
35	2015	ID0435	NA	ID0787	0	NA	NA	0	NA	NA	NA	NA	NA	INT
35	2013	ID0433	ID0787	ID0923	0	NA	NA	0	NA	NA	0	NA	NA	INT
35	2015	ID0437	ID0792	NA	0	NA	NA	NA	NA	NA	1	NA	NA	INT
35	2013	ID0436	ID0516	ID0520	0	0	0	0	NA	NA	0	NA	NA	INT
35	2015	ID0230	NA	ID0920	0	NA	NA	0	NA	NA	NA	NA	NA	INT
35	2015	ID0437	NA	NA	0	NA	NA	NA	NA	NA	NA	NA	NA	INT
35	2012	ID0438	NA	ID0924	0	NA	NA	0	NA	NA	NA	NA	NA	INT
35	2014	ID0425	NA	ID0800	0	NA	NA	0	NA	NA	NA	NA	NA	INT
35	2015	ID0429	ID0793	ID0796	0	NA	NA	0	NA	NA	0	NA	NA	INT
35	2014	ID0428	ID0794	ID0921	0	NA	NA	0	NA	NA	0	NA	NA	INT
35	2013	ID0432	ID0508	ID0787	0	NA	NA	0	NA	NA	0	NA	NA	INT
35	2015	ID0426	ID0793	ID0794	0	NA	NA	0	NA	NA	0	NA	NA	INT
35	2012	ID0433	ID0520	NA	0	NA	NA	NA	NA	NA	0	NA	NA	INT
35	2015	ID0427	NA	ID0649	0	NA	NA	0	NA	NA	NA	NA	NA	INT
35	2013	ID0432	ID0652	ID0787	0	NA	NA	0	NA	NA	0	NA	NA	INT
35	2013	ID0432	ID0795	ID0787	0	NA	NA	0	NA	NA	1	0	0	INT
35	2012	ID0431	ID0795	ID0516	0	NA	NA	0	NA	NA	1	0	0	INT
35	2015	ID0429	NA	ID0796	0	NA	NA	0	NA	NA	NA	NA	NA	INT
35	2012	ID0438	ID0516	ID0924	0	NA	NA	0	NA	NA	0	NA	NA	INT
35	2015	ID0434	NA	ID0922	0	0	0	1	NA	NA	NA	NA	NA	INT
35	2015	ID0426	NA	ID0794	0	NA	NA	0	NA	NA	NA	NA	NA	INT
35	2014	ID0425	NA	ID0800	0	NA	NA	0	NA	NA	NA	NA	NA	INT
35	2015	ID0426	ID0796	ID0794	0	NA	NA	0	NA	NA	0	NA	NA	INT
35	2014	ID0429	ID0797	ID0925	0	NA	NA	0	NA	NA	0	0	0	INT
35	2015	ID0429	ID0649	ID0796	0	NA	NA	0	NA	NA	0	NA	NA	INT
35	2014	ID0429	ID0797	ID0925	0	NA	NA	0	NA	NA	0	0	0	INT
35	2014	ID0429	ID0797	ID0925	0	NA	NA	0	NA	NA	0	0	0	INT
35	2012	ID0433	NA	NA	0	NA	NA	NA	NA	NA	NA	NA	NA	INT
35	2013	ID0430	ID0652	ID0516	0	NA	NA	0	NA	NA	0	NA	NA	INT
35	2012	ID0439	ID0516	ID0520	0	NA	NA	0	NA	NA	0	NA	NA	INT
35	2012	ID0439	ID0516	ID0520	0	NA	NA	0	NA	NA	0	NA	NA	INT
35	2014	ID0433	NA	NA	0	NA	NA	NA	NA	NA	NA	NA	NA	INT
35	2013	ID0439	NA	ID0652	0	NA	NA	0	NA	NA	NA	NA	NA	INT
35	2012	ID0438	ID0516	ID0924	0	NA	NA	0	NA	NA	0	NA	NA	INT
35	2013	ID0433	ID0521	ID0923	0	NA	NA	0	NA	NA	0	NA	NA	INT
35	2013	ID0439	NA	ID0652	0	NA	NA	0	NA	NA	NA	NA	NA	INT
35	2014	ID0429	ID0797	ID0925	0	NA	NA	0	NA	NA	0	0	0	INT
35	2015	ID0230	NA	ID0920	0	NA	NA	0	NA	NA	NA	NA	NA	INT
36	2012	ID0440	ID0684	NA	1	NA	NA	NA	NA	NA	0	0	1	INT
36	2015	ID0441	NA	ID0687	0	NA	NA	0	0	0	NA	NA	NA	INT
36	2015	ID0442	ID0793	ID0789	1	NA	NA	0	NA	NA	0	NA	NA	INT
36	2012	ID0443	ID0684	ID0795	0	0	0	1	0	0	0	0	1	INT
36	2014	ID0436	NA	ID0926	0	0	0	1	1	0	NA	NA	NA	INT
36	2012	ID0443	ID0684	ID0795	0	0	0	1	0	0	0	0	1	INT
36	2012	ID0443	ID0684	ID0795	0	0	0	1	0	0	0	0	1	INT
36	2015	ID0444	ID0798	ID0793	0	NA	NA	0	NA	NA	0	NA	NA	INT
36	2015	ID0442	ID0793	ID0789	1	NA	NA	0	NA	NA	0	NA	NA	INT
36	2014	ID0445	NA	ID0797	1	1	1	0	0	0	NA	NA	NA	INT
36	2015	ID0446	NA	ID0927	0	NA	NA	0	NA	NA	NA	NA	NA	INT
36	2012	ID0443	ID0684	ID0795	0	0	0	1	0	0	0	0	1	INT
36	2012	ID0440	ID0684	NA	1	NA	NA	NA	NA	NA	0	0	1	INT
36	2012	ID0440	ID0684	NA	1	NA	NA	NA	NA	NA	0	0	1	INT
36	2015	ID0447	ID0789	ID0799	0	NA	NA	0	NA	NA	0	NA	NA	INT
36	2015	ID0446	NA	ID0927	0	NA	NA	0	NA	NA	NA	NA	NA	INT
36	2014	ID0445	NA	ID0797	1	1	1	0	0	0	NA	NA	NA	INT
36	2013	ID0448	NA	ID0684	0	0	0	0	0	1	NA	NA	NA	INT
36	2014	ID0449	NA	ID0928	0	1	0	1	1	0	NA	NA	NA	INT
36	2015	ID0444	ID0798	ID0793	0	NA	NA	0	NA	NA	0	NA	NA	INT
36	2015	ID0444	ID0798	ID0793	0	NA	NA	0	NA	NA	0	NA	NA	INT
36	2014	ID0450	NA	ID0687	0	1	0	0	0	0	NA	NA	NA	INT
36	2015	ID0442	NA	ID0789	1	NA	NA	0	NA	NA	NA	NA	NA	INT
36	2012	ID0451	NA	ID0684	0	NA	NA	0	0	1	NA	NA	NA	INT
36	2015	ID0446	ID0799	ID0927	0	NA	NA	0	NA	NA	0	NA	NA	INT
36	2015	ID0436	NA	ID0793	0	0	0	0	NA	NA	NA	NA	NA	INT
36	2014	ID0445	NA	ID0797	1	1	1	0	0	0	NA	NA	NA	INT
36	2015	ID0446	NA	ID0927	0	NA	NA	0	NA	NA	NA	NA	NA	INT
36	2015	ID0446	NA	ID0927	0	NA	NA	0	NA	NA	NA	NA	NA	INT
36	2014	ID0449	NA	ID0928	0	1	0	1	1	0	NA	NA	NA	INT
36	2015	ID0446	NA	ID0927	0	NA	NA	0	NA	NA	NA	NA	NA	INT
36	2014	ID0452	NA	ID0791	0	0	0	1	0	0	NA	NA	NA	INT
36	2014	ID0449	NA	ID0928	0	1	0	1	1	0	NA	NA	NA	INT
36	2012	ID0451	ID0795	ID0684	0	NA	NA	0	0	1	1	0	0	INT
36	2014	ID0449	NA	ID0928	0	1	0	1	1	0	NA	NA	NA	INT
36	2015	ID0441	NA	ID0687	0	NA	NA	0	0	0	NA	NA	NA	INT
36	2014	ID0449	NA	ID0928	0	1	0	1	1	0	NA	NA	NA	INT
36	2014	ID0436	NA	ID0926	0	0	0	1	1	0	NA	NA	NA	INT
36	2014	ID0452	ID0800	ID0791	0	0	0	1	0	0	0	NA	NA	INT
36	2014	ID0450	NA	ID0687	0	1	0	0	0	0	NA	NA	NA	INT
36	2014	ID0445	ID0787	ID0797	1	1	1	0	0	0	0	NA	NA	INT
36	2012	ID0440	NA	NA	1	NA	NA	NA	NA	NA	NA	NA	NA	INT
36	2014	ID0450	ID0797	ID0687	0	1	0	0	0	0	0	0	0	INT
36	2012	ID0440	NA	NA	1	NA	NA	NA	NA	NA	NA	NA	NA	INT
36	2014	ID0445	NA	ID0797	1	1	1	0	0	0	NA	NA	NA	INT
36	2014	ID0450	NA	ID0687	0	1	0	0	0	0	NA	NA	NA	INT
37	2012	ID0199	ID0801	NA	1	NA	NA	NA	NA	NA	0	NA	NA	INT
37	2013	ID0453	NA	ID0758	0	NA	NA	0	NA	NA	NA	NA	NA	INT
37	2013	NA	ID0604	ID0658	NA	NA	NA	0	NA	NA	0	NA	NA	INT
37	2015	ID0454	ID0661	NA	0	NA	NA	NA	NA	NA	0	NA	NA	INT
37	2013	NA	ID0605	ID0658	NA	NA	NA	0	NA	NA	0	0	0	INT
37	2013	ID0455	ID0658	ID0683	0	NA	NA	0	NA	NA	0	NA	NA	INT
37	2012	ID0456	ID0629	ID0647	0	NA	NA	0	NA	NA	1	NA	NA	INT
37	2014	ID0457	ID0614	ID0758	1	NA	NA	0	NA	NA	1	NA	NA	INT
37	2015	ID0454	ID0802	NA	0	NA	NA	NA	NA	NA	0	NA	NA	INT
37	2015	ID0458	NA	NA	0	NA	NA	NA	NA	NA	NA	NA	NA	INT
37	2012	ID0459	ID0650	NA	0	NA	NA	NA	NA	NA	0	NA	NA	INT
37	2013	NA	NA	ID0658	NA	NA	NA	0	NA	NA	NA	NA	NA	INT
37	2015	ID0458	ID0803	NA	0	NA	NA	NA	NA	NA	1	0	0	INT
37	2014	ID0457	ID0658	ID0758	1	NA	NA	0	NA	NA	0	NA	NA	INT
37	2015	ID0454	ID0802	NA	0	NA	NA	NA	NA	NA	0	NA	NA	INT
37	2015	ID0457	ID0804	ID0653	0	NA	NA	0	NA	NA	0	NA	NA	INT
37	2014	ID0460	ID0758	NA	0	NA	NA	NA	NA	NA	0	NA	NA	INT
37	2014	ID0457	NA	ID0758	1	NA	NA	0	NA	NA	NA	NA	NA	INT
37	2015	ID0457	NA	ID0653	0	NA	NA	0	NA	NA	NA	NA	NA	INT
37	2015	ID0458	NA	NA	0	NA	NA	NA	NA	NA	NA	NA	NA	INT
37	2013	ID0461	ID0604	ID0929	0	NA	NA	0	NA	NA	0	NA	NA	INT
37	2012	ID0199	ID0604	NA	1	NA	NA	NA	NA	NA	0	NA	NA	INT
37	2014	ID0462	ID0758	ID0644	0	NA	NA	0	NA	NA	0	NA	NA	INT
37	2015	ID0463	NA	ID0930	0	NA	NA	0	NA	NA	NA	NA	NA	INT
37	2013	ID0453	NA	ID0758	0	NA	NA	0	NA	NA	NA	NA	NA	INT
37	2014	ID0464	ID0612	ID0601	0	NA	NA	0	NA	NA	1	NA	NA	INT
37	2013	ID0465	NA	ID0604	0	NA	NA	0	NA	NA	NA	NA	NA	INT
37	2012	ID0456	ID0629	ID0647	0	NA	NA	0	NA	NA	1	NA	NA	INT
37	2015	ID0457	ID0616	ID0653	0	NA	NA	0	NA	NA	0	NA	NA	INT
37	2014	ID0466	ID0635	ID0626	0	NA	NA	0	NA	NA	NA	NA	NA	INT
37	2013	ID0465	ID0602	ID0604	0	NA	NA	0	NA	NA	1	NA	NA	INT
37	2015	ID0467	ID0764	ID0646	0	NA	NA	1	NA	NA	1	NA	NA	INT
37	2015	ID0467	NA	ID0646	0	NA	NA	1	NA	NA	NA	NA	NA	INT
37	2015	ID0457	ID0802	ID0653	0	NA	NA	0	NA	NA	0	NA	NA	INT
37	2014	ID0460	NA	NA	0	NA	NA	NA	NA	NA	NA	NA	NA	INT
37	2013	ID0468	NA	ID0647	0	NA	NA	0	NA	NA	NA	NA	NA	INT
37	2014	ID0462	ID0601	ID0644	0	NA	NA	0	NA	NA	0	NA	NA	INT
37	2014	ID0457	ID0648	ID0758	1	NA	NA	0	NA	NA	0	NA	NA	INT
37	2014	ID0454	ID0609	ID0623	0	NA	NA	0	NA	NA	0	1	0	INT
37	2014	ID0466	ID0623	ID0626	0	NA	NA	0	NA	NA	0	NA	NA	INT
37	2013	ID0465	NA	ID0604	0	NA	NA	0	NA	NA	NA	NA	NA	INT
37	2015	ID0454	NA	NA	0	NA	NA	NA	NA	NA	NA	NA	NA	INT
37	2012	ID0199	ID0801	NA	1	NA	NA	NA	NA	NA	0	NA	NA	INT
37	2012	ID0459	ID0627	NA	0	NA	NA	NA	NA	NA	0	NA	NA	INT
37	2014	ID0457	NA	ID0758	1	NA	NA	0	NA	NA	NA	NA	NA	INT
37	2012	ID0469	ID0645	ID0629	0	NA	NA	1	NA	NA	0	NA	NA	INT
37	2012	ID0459	ID0759	NA	0	NA	NA	NA	NA	NA	0	NA	NA	INT
37	2013	ID0455	ID0658	ID0683	0	NA	NA	0	NA	NA	0	NA	NA	INT
37	2013	NA	ID0602	ID0658	NA	NA	NA	0	NA	NA	1	NA	NA	INT
37	2014	ID0466	ID0623	ID0626	0	NA	NA	0	NA	NA	0	NA	NA	INT
37	2012	ID0199	ID0638	NA	1	NA	NA	NA	NA	NA	0	NA	NA	INT
37	2015	ID0467	NA	ID0646	0	NA	NA	1	NA	NA	NA	NA	NA	INT
37	2013	ID0461	ID0604	ID0929	0	NA	NA	0	NA	NA	0	NA	NA	INT
37	2015	ID0466	ID0755	ID0626	0	NA	NA	1	NA	NA	0	NA	NA	INT
37	2015	ID0463	NA	ID0930	0	NA	NA	0	NA	NA	NA	NA	NA	INT
[truncated: 195 more rows]
