# Supplementary material for: Effects of blood parasite infection and innate immune genetic diversity on mating patterns in a passerine bird breeding in contrasted habitats
Source: PeerJ. 2018 Nov 23;6:e6004. doi: 10.7717/peerj.6004 (PMC6254242; doi:10.7717/peerj.6004)
Supplement: Supplemental Information 3 [file peerj-06-6004-s003.csv]

site	year	idF	idMS	parasite.idF	beta2NS.idF	beta7NS.idF	parasite.idMS	beta2NS.idMS	beta7NS.idMS	habitat
1	2013	ID0004	ID0507	0	NA	NA	NA	NA	NA	INT
1	2015	NA	NA	NA	NA	NA	NA	NA	NA	INT
1	2012	ID0004	NA	0	NA	NA	NA	NA	NA	INT
1	2015	ID0014	ID0667	1	NA	NA	0	NA	NA	INT
1	2014	ID0022	ID0506	1	NA	NA	0	NA	NA	INT
1	2014	ID0003	ID0820	0	NA	NA	0	NA	NA	INT
1	2014	ID0017	NA	1	NA	NA	NA	NA	NA	INT
1	2014	ID0002	ID0821	1	NA	NA	0	NA	NA	INT
1	2013	ID0007	ID0522	1	NA	NA	0	NA	NA	INT
1	2013	ID0006	NA	0	NA	NA	NA	NA	NA	INT
1	2015	ID0019	NA	0	NA	NA	NA	NA	NA	INT
1	2012	ID0008	ID0507	0	NA	NA	0	NA	NA	INT
1	2012	ID0015	ID0514	1	NA	NA	0	NA	NA	INT
1	2012	ID0006	ID0509	0	NA	NA	0	NA	NA	INT
1	2015	NA	NA	NA	NA	NA	NA	NA	NA	INT
1	2013	ID0005	NA	0	NA	NA	NA	NA	NA	INT
1	2015	ID0009	ID0664	0	NA	NA	0	NA	NA	INT
1	2015	NA	NA	NA	NA	NA	NA	NA	NA	INT
1	2014	ID0013	ID0521	0	NA	NA	0	NA	NA	INT
1	2012	NA	NA	NA	NA	NA	NA	NA	NA	INT
1	2013	NA	NA	NA	NA	NA	NA	NA	NA	INT
1	2012	ID0002	ID0524	1	NA	NA	0	NA	NA	INT
1	2015	NA	NA	NA	NA	NA	NA	NA	NA	INT
1	2015	NA	NA	NA	NA	NA	NA	NA	NA	INT
1	2014	ID0021	ID0823	0	NA	NA	0	NA	NA	INT
1	2012	ID0012	ID0513	0	NA	NA	0	NA	NA	INT
1	2013	ID0002	ID0508	1	NA	NA	0	NA	NA	INT
1	2015	ID0013	NA	0	NA	NA	NA	NA	NA	INT
1	2013	ID0001	ID0788	0	NA	NA	0	NA	NA	INT
1	2014	ID0011	ID0517	0	NA	NA	0	NA	NA	INT
1	2015	NA	NA	NA	NA	NA	NA	NA	NA	INT
1	2012	ID0016	NA	1	NA	NA	NA	NA	NA	INT
1	2015	ID0933	NA	0	NA	NA	NA	NA	NA	INT
1	2015	NA	NA	NA	NA	NA	NA	NA	NA	INT
1	2015	ID0934	NA	0	NA	NA	NA	NA	NA	INT
1	2012	ID0005	NA	0	NA	NA	NA	NA	NA	INT
1	2013	ID0013	ID0521	0	NA	NA	0	NA	NA	INT
1	2012	ID0020	ID0822	1	NA	NA	0	NA	NA	INT
1	2013	NA	NA	NA	NA	NA	NA	NA	NA	INT
1	2015	ID0010	NA	0	NA	NA	NA	NA	NA	INT
1	2015	NA	NA	NA	NA	NA	NA	NA	NA	INT
1	2014	ID0012	ID0528	0	NA	NA	0	NA	NA	INT
1	2014	ID0018	ID0518	0	NA	NA	1	NA	NA	INT
1	2012	ID0013	ID0521	0	NA	NA	1	NA	NA	INT
1	2015	NA	NA	NA	NA	NA	NA	NA	NA	INT
1	2014	ID0019	ID0512	0	NA	NA	0	NA	NA	INT
1	2013	ID0012	ID0517	0	NA	NA	0	NA	NA	INT
1	2013	ID0008	ID0505	0	NA	NA	0	NA	NA	INT
1	2015	NA	NA	NA	NA	NA	NA	NA	NA	INT
1	2013	NA	NA	NA	NA	NA	NA	NA	NA	INT
1	2015	NA	NA	NA	NA	NA	NA	NA	NA	INT
2	2012	NA	NA	NA	NA	NA	NA	NA	NA	EXT
3	2014	ID0023	ID0533	0	NA	NA	0	NA	NA	EXT
3	2012	ID0031	ID0532	0	NA	NA	0	NA	NA	EXT
3	2013	ID0023	NA	0	NA	NA	NA	NA	NA	EXT
3	2012	ID0024	ID0824	1	NA	NA	1	NA	NA	EXT
3	2013	ID0027	NA	0	NA	NA	NA	NA	NA	EXT
3	2015	ID0028	NA	0	NA	NA	NA	NA	NA	EXT
3	2013	ID0035	ID0533	0	NA	NA	0	NA	NA	EXT
3	2015	ID0027	ID0539	0	NA	NA	1	NA	NA	EXT
3	2014	ID0039	NA	0	NA	NA	NA	NA	NA	EXT
3	2015	ID0037	ID0533	1	NA	NA	0	NA	NA	EXT
3	2013	ID0027	ID0539	0	NA	NA	0	NA	NA	EXT
3	2013	ID0035	NA	0	NA	NA	NA	NA	NA	EXT
3	2015	ID0034	ID0541	0	NA	NA	0	NA	NA	EXT
3	2012	ID0032	ID0530	1	NA	NA	0	NA	NA	EXT
3	2014	NA	NA	NA	NA	NA	NA	NA	NA	EXT
3	2013	ID0935	NA	0	NA	NA	NA	NA	NA	EXT
3	2013	ID0023	NA	0	NA	NA	NA	NA	NA	EXT
3	2013	NA	NA	NA	NA	NA	NA	NA	NA	EXT
3	2015	ID0025	NA	1	NA	NA	NA	NA	NA	EXT
3	2015	ID0048	NA	0	NA	NA	NA	NA	NA	EXT
3	2015	ID0029	ID0825	0	NA	NA	0	NA	NA	EXT
3	2015	ID0936	NA	1	NA	NA	NA	NA	NA	EXT
3	2014	ID0030	ID0541	0	NA	NA	0	NA	NA	EXT
3	2012	ID0027	ID1052	1	NA	NA	1	NA	NA	EXT
3	2012	ID0023	ID0541	0	NA	NA	1	NA	NA	EXT
3	2015	ID0937	ID1053	0	NA	NA	1	NA	NA	EXT
3	2012	ID0026	ID0553	0	NA	NA	0	NA	NA	EXT
3	2013	ID0938	ID0553	0	NA	NA	1	NA	NA	EXT
3	2015	NA	NA	NA	NA	NA	NA	NA	NA	EXT
3	2013	ID0033	ID0538	0	NA	NA	1	NA	NA	EXT
3	2015	ID0038	ID0541	0	NA	NA	0	NA	NA	EXT
3	2014	NA	NA	NA	NA	NA	NA	NA	NA	EXT
3	2014	ID0027	NA	0	NA	NA	NA	NA	NA	EXT
3	2013	ID0939	NA	0	NA	NA	NA	NA	NA	EXT
3	2014	ID0036	ID0534	1	NA	NA	0	NA	NA	EXT
4	2012	ID0061	ID0555	0	NA	NA	0	NA	NA	EXT
4	2014	ID0042	ID0828	0	NA	NA	0	NA	NA	EXT
4	2014	ID0053	ID0536	0	NA	NA	0	NA	NA	EXT
4	2013	ID0052	NA	1	NA	NA	NA	NA	NA	EXT
4	2015	ID0063	ID0548	0	NA	NA	0	NA	NA	EXT
4	2012	ID0058	ID0543	0	NA	NA	1	NA	NA	EXT
4	2013	ID0058	ID0543	0	NA	NA	0	NA	NA	EXT
4	2013	ID0940	NA	0	NA	NA	NA	NA	NA	EXT
4	2014	ID0046	ID0552	0	NA	NA	0	NA	NA	EXT
4	2014	ID0045	ID0827	0	NA	NA	1	NA	NA	EXT
4	2014	ID0049	ID0540	0	NA	NA	1	NA	NA	EXT
4	2012	ID0050	ID0544	0	NA	NA	1	NA	NA	EXT
4	2013	ID0061	NA	0	NA	NA	NA	NA	NA	EXT
4	2013	ID0061	NA	0	NA	NA	NA	NA	NA	EXT
4	2012	ID0044	ID0556	0	NA	NA	0	NA	NA	EXT
4	2015	ID0045	ID0547	0	NA	NA	0	NA	NA	EXT
4	2015	ID0056	ID0549	0	NA	NA	1	NA	NA	EXT
4	2012	ID0043	ID0550	0	NA	NA	0	NA	NA	EXT
4	2013	ID0054	ID0536	0	NA	NA	1	NA	NA	EXT
4	2015	ID0039	ID0554	0	NA	NA	0	NA	NA	EXT
4	2012	ID0057	ID0540	0	NA	NA	1	NA	NA	EXT
4	2013	ID0059	NA	0	NA	NA	NA	NA	NA	EXT
4	2014	ID0040	ID0551	0	NA	NA	0	NA	NA	EXT
4	2013	NA	ID0540	NA	NA	NA	1	NA	NA	EXT
4	2015	ID0046	ID0552	0	NA	NA	0	NA	NA	EXT
4	2013	ID0040	ID0557	0	NA	NA	0	NA	NA	EXT
4	2015	ID0060	ID0568	0	NA	NA	0	NA	NA	EXT
4	2013	ID0940	NA	0	NA	NA	NA	NA	NA	EXT
4	2013	ID0062	ID0552	0	NA	NA	0	NA	NA	EXT
4	2013	ID0051	ID0535	1	NA	NA	0	NA	NA	EXT
4	2014	ID0048	ID0535	0	NA	NA	0	NA	NA	EXT
4	2015	ID0055	NA	0	NA	NA	NA	NA	NA	EXT
4	2014	ID0041	ID0549	0	NA	NA	1	NA	NA	EXT
4	2015	ID0042	ID0826	0	NA	NA	1	NA	NA	EXT
4	2014	ID0051	ID0547	1	NA	NA	0	NA	NA	EXT
4	2012	ID0047	NA	0	NA	NA	NA	NA	NA	EXT
4	2013	ID0053	NA	0	NA	NA	NA	NA	NA	EXT
4	2012	ID0051	ID0819	0	NA	NA	0	NA	NA	EXT
4	2015	ID0036	ID0571	0	NA	NA	0	NA	NA	EXT
4	2015	ID0040	ID0536	0	NA	NA	0	NA	NA	EXT
5	2014	ID0069	NA	0	NA	NA	NA	NA	NA	EXT
5	2012	NA	NA	NA	NA	NA	NA	NA	NA	EXT
5	2015	ID0075	ID0829	1	NA	NA	0	NA	NA	EXT
5	2014	ID0077	ID0560	0	NA	NA	1	NA	NA	EXT
5	2015	ID0068	NA	0	NA	NA	NA	NA	NA	EXT
5	2015	NA	NA	NA	NA	NA	NA	NA	NA	EXT
5	2014	ID0080	ID0834	0	NA	NA	0	NA	NA	EXT
5	2012	ID0065	NA	0	NA	NA	NA	NA	NA	EXT
5	2012	ID0074	ID0558	0	NA	NA	0	NA	NA	EXT
5	2015	ID0064	ID0558	0	NA	NA	1	NA	NA	EXT
5	2014	ID0070	ID0831	0	NA	NA	1	NA	NA	EXT
5	2014	ID0071	NA	1	NA	NA	NA	NA	NA	EXT
5	2013	NA	NA	NA	NA	NA	NA	NA	NA	EXT
5	2015	NA	NA	NA	NA	NA	NA	NA	NA	EXT
5	2015	ID0073	ID0832	0	NA	NA	1	NA	NA	EXT
5	2013	ID0072	NA	0	NA	NA	NA	NA	NA	EXT
5	2013	ID0072	ID0559	0	NA	NA	1	NA	NA	EXT
5	2012	ID0082	ID0835	0	NA	NA	0	NA	NA	EXT
5	2014	ID0078	ID0833	0	NA	NA	0	NA	NA	EXT
5	2014	ID0066	ID0829	0	NA	NA	0	NA	NA	EXT
5	2013	ID0067	ID0830	1	NA	NA	1	NA	NA	EXT
5	2013	NA	NA	NA	NA	NA	NA	NA	NA	EXT
5	2013	ID0079	ID0560	1	NA	NA	0	NA	NA	EXT
5	2013	ID0071	ID0558	1	NA	NA	0	NA	NA	EXT
5	2012	ID0072	ID0559	0	NA	NA	1	NA	NA	EXT
5	2014	ID0081	ID0558	1	NA	NA	0	NA	NA	EXT
5	2012	ID0076	NA	0	NA	NA	NA	NA	NA	EXT
6	2013	ID0085	ID0562	0	NA	NA	0	NA	NA	EXT
6	2014	ID0087	ID0839	0	NA	NA	0	NA	NA	EXT
6	2014	ID0084	NA	0	NA	NA	NA	NA	NA	EXT
6	2013	ID0084	ID0837	0	NA	NA	0	NA	NA	EXT
6	2014	ID0088	ID0840	0	NA	NA	1	NA	NA	EXT
6	2012	ID0083	ID0836	0	NA	NA	1	NA	NA	EXT
6	2012	ID0941	NA	0	NA	NA	NA	NA	NA	EXT
6	2013	ID0942	NA	0	NA	NA	NA	NA	NA	EXT
6	2015	ID0086	ID0838	0	NA	NA	0	NA	NA	EXT
6	2013	ID0943	NA	0	NA	NA	NA	NA	NA	EXT
6	2013	ID0944	NA	0	NA	NA	NA	NA	NA	EXT
7	2013	NA	NA	NA	NA	NA	NA	NA	NA	INT
7	2014	ID0089	ID0527	1	NA	NA	0	NA	NA	INT
7	2013	NA	NA	NA	NA	NA	NA	NA	NA	INT
7	2015	ID0092	NA	0	NA	NA	NA	NA	NA	INT
7	2014	ID0091	ID0519	0	NA	NA	1	NA	NA	INT
7	2014	ID0945	ID0523	0	NA	NA	0	NA	NA	INT
7	2014	ID0097	ID0529	0	NA	NA	0	NA	NA	INT
7	2013	ID0946	NA	0	NA	NA	NA	NA	NA	INT
7	2013	ID0091	ID0527	0	NA	NA	0	NA	NA	INT
7	2015	NA	NA	NA	NA	NA	NA	NA	NA	INT
7	2012	ID0096	NA	0	NA	NA	NA	NA	NA	INT
7	2012	ID0093	ID0511	0	NA	NA	1	NA	NA	INT
7	2014	ID0094	ID0663	0	NA	NA	0	NA	NA	INT
7	2014	ID0095	ID0841	0	NA	NA	0	NA	NA	INT
7	2013	NA	NA	NA	NA	NA	NA	NA	NA	INT
7	2014	ID0093	ID0563	0	NA	NA	0	NA	NA	INT
7	2014	NA	NA	NA	NA	NA	NA	NA	NA	INT
7	2013	NA	NA	NA	NA	NA	NA	NA	NA	INT
7	2015	ID0092	ID0526	0	NA	NA	0	NA	NA	INT
7	2015	ID0947	NA	0	NA	NA	NA	NA	NA	INT
7	2013	ID0093	ID0511	0	NA	NA	1	NA	NA	INT
7	2015	ID0094	NA	1	NA	NA	NA	NA	NA	INT
7	2015	ID0093	NA	1	NA	NA	NA	NA	NA	INT
7	2015	ID0091	ID0529	0	NA	NA	0	NA	NA	INT
7	2014	ID0948	ID0511	0	NA	NA	1	NA	NA	INT
7	2013	ID0090	ID0519	0	NA	NA	0	NA	NA	INT
8	2014	ID0949	NA	0	NA	NA	NA	NA	NA	INT
8	2015	ID0098	ID0757	0	NA	NA	0	NA	NA	INT
8	2015	ID0099	NA	0	NA	NA	NA	NA	NA	INT
8	2013	NA	NA	NA	NA	NA	NA	NA	NA	INT
8	2015	NA	NA	NA	NA	NA	NA	NA	NA	INT
8	2014	ID0949	ID1054	0	NA	NA	0	NA	NA	INT
9	2014	ID0105	ID0531	0	NA	NA	0	NA	NA	EXT
9	2015	ID0103	NA	0	NA	NA	NA	NA	NA	EXT
9	2013	ID0950	ID0531	0	NA	NA	0	NA	NA	EXT
9	2014	ID0100	ID0567	0	NA	NA	0	NA	NA	EXT
9	2015	ID0109	ID0531	0	NA	NA	0	NA	NA	EXT
9	2013	ID0106	NA	0	NA	NA	NA	NA	NA	EXT
9	2014	ID0103	ID0546	0	NA	NA	0	NA	NA	EXT
9	2015	ID0100	ID0842	0	NA	NA	0	NA	NA	EXT
9	2013	ID0102	ID0567	0	NA	NA	0	NA	NA	EXT
9	2014	ID0106	NA	0	NA	NA	NA	NA	NA	EXT
9	2013	ID0110	ID0570	0	NA	NA	0	NA	NA	EXT
9	2015	ID0108	ID0566	0	NA	NA	0	NA	NA	EXT
9	2015	ID0104	ID0569	0	NA	NA	0	NA	NA	EXT
9	2015	ID0101	ID0567	0	NA	NA	1	NA	NA	EXT
9	2013	NA	NA	NA	NA	NA	NA	NA	NA	EXT
9	2012	ID0951	ID0573	1	NA	NA	1	NA	NA	EXT
9	2015	ID0952	NA	0	NA	NA	NA	NA	NA	EXT
9	2013	ID0107	ID0573	0	NA	NA	1	NA	NA	EXT
9	2014	ID0106	NA	0	NA	NA	NA	NA	NA	EXT
9	2014	ID0110	ID0569	0	NA	NA	0	NA	NA	EXT
10	2012	ID0953	NA	0	NA	NA	NA	NA	NA	INT
10	2015	ID0954	NA	0	NA	NA	NA	NA	NA	INT
10	2013	ID0955	NA	0	NA	NA	NA	NA	NA	INT
10	2014	NA	NA	NA	NA	NA	NA	NA	NA	INT
10	2013	ID0113	NA	0	NA	NA	NA	NA	NA	INT
10	2014	ID0115	ID0666	0	NA	NA	0	NA	NA	INT
10	2015	ID0111	NA	0	NA	NA	NA	NA	NA	INT
10	2013	ID0112	ID0668	1	NA	NA	0	NA	NA	INT
10	2014	ID0112	ID0574	0	NA	NA	0	NA	NA	INT
10	2012	ID0114	ID0843	0	NA	NA	0	NA	NA	INT
10	2015	NA	NA	NA	NA	NA	NA	NA	NA	INT
11	2014	ID0120	ID0844	0	NA	NA	0	NA	NA	EXT
11	2013	NA	NA	NA	NA	NA	NA	NA	NA	EXT
11	2012	ID0122	ID0582	0	NA	NA	0	NA	NA	EXT
11	2015	ID0120	NA	0	NA	NA	NA	NA	NA	EXT
11	2015	ID0116	NA	0	NA	NA	NA	NA	NA	EXT
11	2015	ID0117	ID0844	0	NA	NA	0	NA	NA	EXT
11	2012	ID0118	ID0845	0	NA	NA	0	NA	NA	EXT
11	2013	ID0116	ID0561	0	NA	NA	0	NA	NA	EXT
11	2013	ID0082	ID0578	0	NA	NA	1	NA	NA	EXT
11	2013	NA	NA	NA	NA	NA	NA	NA	NA	EXT
11	2012	ID0121	NA	1	NA	NA	NA	NA	NA	EXT
11	2015	ID0119	ID0581	1	0	0	0	NA	NA	EXT
11	2013	ID0956	NA	0	NA	NA	NA	NA	NA	EXT
11	2014	ID0119	ID0561	1	0	0	0	NA	NA	EXT
12	2012	ID0132	ID0579	0	0	0	1	0	0	EXT
12	2014	ID0125	ID0579	0	1	1	1	0	0	EXT
12	2013	ID0957	NA	0	0	0	NA	NA	NA	EXT
12	2013	ID0957	NA	0	0	0	NA	NA	NA	EXT
12	2014	ID0958	ID0589	1	1	0	0	0	0	EXT
12	2012	ID0131	ID0849	0	NA	NA	0	NA	NA	EXT
12	2012	ID0959	NA	1	NA	NA	NA	NA	NA	EXT
12	2012	ID0129	ID0580	0	NA	NA	0	1	1	EXT
12	2012	ID0960	ID0577	0	NA	NA	1	NA	NA	EXT
12	2013	NA	ID1055	NA	NA	NA	0	NA	NA	EXT
12	2013	ID0961	NA	0	1	0	NA	NA	NA	EXT
12	2015	ID0128	ID0584	0	NA	NA	0	NA	NA	EXT
12	2015	NA	NA	NA	NA	NA	NA	NA	NA	EXT
12	2013	ID0962	NA	0	0	0	NA	NA	NA	EXT
12	2012	ID0126	ID0586	0	1	0	1	0	0	EXT
12	2014	ID0963	ID0579	0	NA	NA	1	0	0	EXT
12	2013	ID0132	NA	0	0	0	NA	NA	NA	EXT
12	2015	ID0133	ID0585	0	NA	NA	1	NA	NA	EXT
12	2012	ID0125	ID0847	0	1	1	0	NA	NA	EXT
12	2014	ID0123	NA	1	1	0	NA	NA	NA	EXT
12	2012	ID0964	NA	0	NA	NA	NA	NA	NA	EXT
12	2013	ID0126	ID0580	0	1	0	0	1	1	EXT
12	2014	ID0124	ID0586	0	1	0	0	0	0	EXT
12	2015	ID0127	ID0848	0	NA	NA	0	NA	NA	EXT
12	2013	NA	NA	NA	NA	NA	NA	NA	NA	EXT
12	2013	ID0965	NA	0	1	0	NA	NA	NA	EXT
12	2015	ID0134	ID0591	1	NA	NA	0	NA	NA	EXT
12	2015	ID0130	ID0720	0	NA	NA	0	NA	NA	EXT
13	2014	ID0966	NA	0	NA	NA	NA	NA	NA	EXT
13	2012	ID0137	NA	0	NA	NA	NA	NA	NA	EXT
13	2013	NA	NA	NA	NA	NA	NA	NA	NA	EXT
13	2013	ID0142	ID0598	0	NA	NA	0	NA	NA	EXT
13	2012	ID0136	NA	0	NA	NA	NA	NA	NA	EXT
13	2015	ID0142	ID0698	0	NA	NA	1	NA	NA	EXT
13	2013	ID0138	ID0597	0	NA	NA	1	NA	NA	EXT
13	2013	NA	NA	NA	NA	NA	NA	NA	NA	EXT
13	2015	ID0967	NA	0	NA	NA	NA	NA	NA	EXT
13	2014	ID0142	ID1056	0	NA	NA	0	NA	NA	EXT
13	2013	ID0140	ID0600	1	NA	NA	0	NA	NA	EXT
13	2015	ID0144	ID0600	0	NA	NA	0	NA	NA	EXT
13	2012	ID0968	ID0599	0	NA	NA	0	NA	NA	EXT
13	2012	NA	NA	NA	NA	NA	NA	NA	NA	EXT
13	2012	ID0969	NA	1	NA	NA	NA	NA	NA	EXT
13	2012	ID0969	NA	1	NA	NA	NA	NA	NA	EXT
13	2015	NA	NA	NA	NA	NA	NA	NA	NA	EXT
13	2013	NA	NA	NA	NA	NA	NA	NA	NA	EXT
13	2013	ID0143	ID0596	0	NA	NA	1	NA	NA	EXT
13	2013	ID0141	ID0850	0	NA	NA	0	NA	NA	EXT
13	2012	ID0135	ID0598	0	NA	NA	0	NA	NA	EXT
13	2014	ID0139	NA	0	NA	NA	NA	NA	NA	EXT
14	2015	ID0167	ID0807	1	NA	NA	0	NA	NA	EXT
14	2014	ID0166	NA	0	0	0	NA	NA	NA	EXT
14	2013	ID0146	NA	0	1	0	NA	NA	NA	EXT
14	2013	ID0970	NA	0	NA	NA	NA	NA	NA	EXT
14	2013	ID0971	NA	0	1	0	NA	NA	NA	EXT
14	2014	ID0151	ID0803	1	0	0	1	0	0	EXT
14	2015	ID0972	NA	1	NA	NA	NA	NA	NA	EXT
14	2012	ID0168	ID0606	0	0	1	0	NA	NA	EXT
14	2015	ID0158	NA	0	0	0	NA	NA	NA	EXT
14	2013	NA	NA	NA	NA	NA	NA	NA	NA	EXT
14	2015	ID0160	ID0609	1	NA	NA	0	1	0	EXT
14	2012	ID0152	NA	0	NA	NA	NA	NA	NA	EXT
14	2013	ID0971	NA	0	1	0	NA	NA	NA	EXT
14	2012	ID0157	ID0851	0	NA	NA	0	NA	NA	EXT
14	2015	NA	NA	NA	NA	NA	NA	NA	NA	EXT
14	2015	ID0159	ID0613	0	NA	NA	1	0	0	EXT
14	2014	ID0154	ID0613	0	0	0	1	0	0	EXT
14	2014	ID0162	ID0852	0	0	0	0	0	0	EXT
14	2014	NA	NA	NA	NA	NA	NA	NA	NA	EXT
14	2013	ID0150	ID0621	0	NA	0	1	1	1	EXT
14	2012	ID0147	ID0621	0	NA	NA	1	1	1	EXT
14	2015	ID0169	ID0621	0	NA	NA	1	1	1	EXT
14	2012	ID0148	ID0627	0	NA	NA	0	NA	NA	EXT
14	2015	NA	NA	NA	NA	NA	NA	NA	NA	EXT
14	2014	ID0154	ID0613	0	0	0	1	0	0	EXT
14	2012	ID0149	NA	0	NA	NA	NA	NA	NA	EXT
14	2015	ID0155	ID0813	0	NA	NA	1	1	0	EXT
14	2013	ID0166	ID0609	0	0	0	0	1	0	EXT
14	2014	NA	NA	NA	NA	NA	NA	NA	NA	EXT
14	2015	ID0161	ID0810	0	NA	NA	0	NA	NA	EXT
14	2014	ID0158	ID0609	0	0	0	0	1	0	EXT
14	2014	ID0145	ID0621	0	0	0	0	1	1	EXT
14	2015	NA	NA	NA	NA	NA	NA	NA	NA	EXT
14	2012	ID0153	NA	1	NA	NA	NA	NA	NA	EXT
14	2014	ID0156	ID0813	0	1	0	0	1	0	EXT
14	2013	ID0973	NA	0	0	0	NA	NA	NA	EXT
14	2013	ID0168	ID0605	0	0	1	0	0	0	EXT
14	2012	ID0151	ID0605	1	0	0	0	0	0	EXT
14	2014	ID0150	ID0805	0	NA	0	0	0	0	EXT
14	2013	ID0164	ID0618	0	0	0	0	1	0	EXT
14	2015	ID0974	NA	0	NA	NA	NA	NA	NA	EXT
14	2015	ID0158	NA	0	0	0	NA	NA	NA	EXT
14	2013	ID0163	ID0805	1	0	0	0	0	0	EXT
14	2015	ID0165	ID0803	0	NA	NA	1	0	0	EXT
14	2013	NA	NA	NA	NA	NA	NA	NA	NA	EXT
14	2012	ID0975	ID0609	0	NA	NA	0	1	0	EXT
15	2013	NA	NA	NA	NA	NA	NA	NA	NA	EXT
15	2015	ID0180	ID0804	0	NA	NA	0	NA	NA	EXT
15	2014	ID0976	ID0616	0	NA	NA	1	NA	NA	EXT
15	2014	ID0177	ID0855	0	NA	NA	0	NA	NA	EXT
15	2013	ID0977	ID0630	0	NA	NA	0	NA	NA	EXT
15	2012	ID0181	NA	0	NA	NA	NA	NA	NA	EXT
15	2014	ID0187	ID0633	0	NA	NA	1	NA	NA	EXT
15	2012	ID0174	NA	0	NA	NA	NA	NA	NA	EXT
15	2015	NA	ID0620	NA	NA	NA	0	NA	NA	EXT
15	2014	ID0977	ID0620	0	NA	NA	0	NA	NA	EXT
15	2014	ID0171	ID0612	0	NA	NA	1	NA	NA	EXT
15	2012	ID0178	ID0608	0	NA	NA	1	NA	NA	EXT
15	2015	ID0188	ID0857	0	NA	NA	0	NA	NA	EXT
15	2014	ID0174	ID0856	0	NA	NA	0	NA	NA	EXT
15	2013	ID0177	NA	NA	NA	NA	NA	NA	NA	EXT
15	2013	ID0186	ID0633	1	NA	NA	0	NA	NA	EXT
15	2015	ID0176	ID0620	0	NA	NA	0	NA	NA	EXT
15	2013	ID0179	ID0765	0	NA	NA	0	NA	NA	EXT
15	2013	ID0978	NA	1	NA	NA	NA	NA	NA	EXT
15	2015	ID0484	ID0622	0	NA	NA	0	NA	NA	EXT
15	2015	ID0188	ID0857	0	NA	NA	0	NA	NA	EXT
15	2013	ID0184	ID0763	0	NA	NA	0	NA	NA	EXT
15	2015	ID0189	NA	1	NA	NA	NA	NA	NA	EXT
15	2015	ID0979	ID0634	0	NA	NA	1	NA	NA	EXT
15	2014	ID0188	ID0632	0	NA	NA	0	NA	NA	EXT
15	2014	ID0185	NA	0	NA	NA	NA	NA	NA	EXT
15	2015	ID0185	ID0632	0	NA	NA	0	NA	NA	EXT
15	2013	ID0182	ID0854	0	NA	NA	1	NA	NA	EXT
15	2013	ID0175	NA	0	NA	NA	NA	NA	NA	EXT
15	2013	NA	ID0612	NA	NA	NA	1	NA	NA	EXT
15	2012	ID0171	ID0612	0	NA	NA	0	NA	NA	EXT
15	2015	ID0171	ID0633	1	NA	NA	0	NA	NA	EXT
15	2012	ID0172	ID0630	0	NA	NA	1	NA	NA	EXT
15	2014	ID0168	ID0853	0	0	1	1	NA	NA	EXT
15	2013	ID0174	ID0641	1	NA	NA	0	NA	NA	EXT
15	2012	ID0170	ID0625	0	NA	NA	1	NA	NA	EXT
15	2014	ID0179	ID0622	0	NA	NA	0	NA	NA	EXT
15	2013	ID0171	ID0632	0	NA	NA	0	NA	NA	EXT
15	2015	ID0183	NA	1	NA	NA	NA	NA	NA	EXT
15	2014	NA	NA	NA	NA	NA	NA	NA	NA	EXT
15	2012	ID0980	NA	NA	NA	NA	NA	NA	NA	EXT
15	2014	ID0175	ID0619	0	NA	NA	1	NA	NA	EXT
15	2015	ID0173	NA	0	NA	NA	NA	NA	NA	EXT
15	2013	ID0170	ID0625	0	NA	NA	1	NA	NA	EXT
15	2015	ID0179	ID0616	0	NA	NA	0	NA	NA	EXT
15	2012	ID0175	NA	1	NA	NA	NA	NA	NA	EXT
15	2013	ID0181	NA	0	NA	NA	NA	NA	NA	EXT
15	2015	ID0189	NA	1	NA	NA	NA	NA	NA	EXT
15	2012	ID0177	ID0612	1	NA	NA	0	NA	NA	EXT
15	2014	ID0978	NA	0	NA	NA	NA	NA	NA	EXT
16	2014	NA	NA	NA	NA	NA	NA	NA	NA	EXT
16	2014	ID0195	ID0648	0	NA	NA	0	NA	NA	EXT
16	2013	ID0205	ID0860	1	NA	NA	0	NA	NA	EXT
16	2014	ID0201	ID0806	1	NA	NA	0	NA	NA	EXT
16	2015	ID0200	ID0631	0	NA	NA	1	NA	NA	EXT
16	2012	ID0193	ID0617	0	NA	NA	0	NA	NA	EXT
16	2015	ID0195	ID0786	0	NA	NA	0	NA	NA	EXT
16	2015	ID0192	ID0656	0	NA	NA	0	NA	NA	EXT
16	2015	ID0981	ID1057	0	NA	NA	0	NA	NA	EXT
16	2014	ID0191	ID0655	0	NA	NA	1	NA	NA	EXT
16	2015	ID0203	ID0648	0	NA	NA	0	NA	NA	EXT
16	2013	ID0193	ID0809	0	NA	NA	0	NA	NA	EXT
16	2013	NA	NA	NA	NA	NA	NA	NA	NA	EXT
16	2012	ID0982	NA	0	NA	NA	NA	NA	NA	EXT
16	2014	ID0192	ID0654	0	NA	NA	0	NA	NA	EXT
16	2013	ID0983	NA	0	NA	NA	NA	NA	NA	EXT
16	2012	ID0196	ID0809	0	NA	NA	0	NA	NA	EXT
16	2012	ID0984	NA	0	NA	NA	NA	NA	NA	EXT
16	2012	ID0198	ID0628	1	NA	NA	0	NA	NA	EXT
16	2014	ID0985	NA	0	NA	NA	NA	NA	NA	EXT
16	2013	ID0194	NA	0	NA	NA	NA	NA	NA	EXT
16	2014	ID0434	ID0786	0	0	0	0	NA	NA	EXT
16	2013	ID0982	ID0660	1	NA	NA	0	NA	NA	EXT
16	2013	NA	NA	NA	NA	NA	NA	NA	NA	EXT
16	2014	ID0200	ID0631	0	NA	NA	0	NA	NA	EXT
16	2013	NA	NA	NA	NA	NA	NA	NA	NA	EXT
16	2015	ID0199	ID0859	0	NA	NA	0	NA	NA	EXT
16	2015	ID0192	NA	0	NA	NA	NA	NA	NA	EXT
16	2014	ID0194	ID0858	0	NA	NA	0	NA	NA	EXT
16	2013	NA	NA	NA	NA	NA	NA	NA	NA	EXT
16	2012	ID0982	ID0651	0	NA	NA	0	NA	NA	EXT
16	2013	ID0197	ID0617	0	NA	NA	0	NA	NA	EXT
16	2015	ID0201	ID0686	0	NA	NA	1	NA	NA	EXT
16	2012	ID0190	NA	0	NA	NA	NA	NA	NA	EXT
16	2015	ID0986	ID0661	0	NA	NA	0	NA	NA	EXT
16	2015	NA	NA	NA	NA	NA	NA	NA	NA	EXT
16	2015	ID0987	ID0762	1	NA	NA	0	NA	NA	EXT
16	2015	ID0203	NA	0	NA	NA	NA	NA	NA	EXT
16	2012	ID0202	ID0650	0	NA	NA	0	NA	NA	EXT
17	2014	ID0213	ID0515	1	NA	NA	0	NA	NA	INT
17	2014	ID0208	NA	0	NA	NA	NA	NA	NA	INT
17	2012	ID0209	ID0862	0	NA	NA	0	NA	NA	INT
17	2015	ID0206	ID0863	0	NA	NA	0	NA	NA	INT
17	2015	ID0209	ID0665	0	NA	NA	0	NA	NA	INT
17	2015	ID0211	ID0576	0	NA	NA	0	NA	NA	INT
17	2013	ID0207	ID0665	1	NA	NA	0	NA	NA	INT
17	2013	ID0214	ID0861	0	NA	NA	0	NA	NA	INT
17	2015	ID0213	NA	NA	NA	NA	NA	NA	NA	INT
17	2015	ID0210	ID0510	0	NA	NA	1	NA	NA	INT
17	2013	ID0209	ID0510	0	NA	NA	0	NA	NA	INT
17	2014	ID0210	ID0576	0	NA	NA	0	NA	NA	INT
17	2014	ID0206	ID0665	0	NA	NA	0	NA	NA	INT
17	2015	ID0208	ID0515	0	NA	NA	0	NA	NA	INT
17	2013	ID0208	NA	0	NA	NA	NA	NA	NA	INT
17	2014	ID0209	ID0510	0	NA	NA	1	NA	NA	INT
17	2014	ID0206	NA	0	NA	NA	NA	NA	NA	INT
17	2012	NA	NA	NA	NA	NA	NA	NA	NA	INT
17	2012	ID0210	ID0525	0	NA	NA	0	NA	NA	INT
17	2012	ID0212	ID0564	0	NA	NA	0	NA	NA	INT
17	2013	ID0210	NA	0	NA	NA	NA	NA	NA	INT
18	2015	ID0222	ID0673	0	NA	NA	0	NA	NA	INT
18	2014	ID0216	ID0671	0	NA	NA	0	NA	NA	INT
18	2013	ID0229	NA	0	NA	NA	NA	NA	NA	INT
18	2012	ID0217	ID0865	1	NA	NA	0	NA	NA	INT
18	2014	ID0222	ID0673	0	NA	NA	0	NA	NA	INT
18	2013	ID0227	ID0672	0	NA	NA	1	NA	NA	INT
18	2014	ID0225	NA	0	NA	NA	NA	NA	NA	INT
18	2015	ID0219	ID0672	0	NA	NA	1	NA	NA	INT
18	2014	ID0223	ID0749	0	NA	NA	0	NA	NA	INT
18	2015	ID0221	NA	0	NA	NA	NA	NA	NA	INT
18	2013	ID0988	NA	0	NA	NA	NA	NA	NA	INT
18	2014	NA	NA	NA	NA	NA	NA	NA	NA	INT
18	2015	ID0989	NA	0	NA	NA	NA	NA	NA	INT
18	2015	ID0216	NA	0	NA	NA	NA	NA	NA	INT
18	2014	ID0226	ID0672	0	NA	NA	1	NA	NA	INT
18	2013	ID0215	ID0864	1	NA	NA	0	NA	NA	INT
18	2013	ID0228	ID0678	0	NA	NA	0	NA	NA	INT
18	2013	NA	NA	NA	NA	NA	NA	NA	NA	INT
18	2012	ID0215	ID0672	1	NA	NA	1	NA	NA	INT
18	2013	ID0222	ID0670	1	NA	NA	0	NA	NA	INT
18	2012	ID0222	ID0749	0	NA	NA	0	NA	NA	INT
18	2015	ID0220	ID0678	0	NA	NA	0	NA	NA	INT
18	2015	ID0218	ID0728	0	NA	NA	0	NA	NA	INT
18	2015	ID0218	NA	0	NA	NA	NA	NA	NA	INT
18	2012	ID0988	ID0678	0	NA	NA	0	NA	NA	INT
18	2015	ID0224	ID0671	0	NA	NA	0	NA	NA	INT
18	2013	ID0988	NA	0	NA	NA	NA	NA	NA	INT
18	2014	ID0218	ID0678	0	NA	NA	0	NA	NA	INT
19	2015	ID0236	ID0681	0	NA	NA	0	NA	NA	INT
19	2015	ID0233	ID0867	0	NA	NA	1	NA	NA	INT
19	2013	ID0232	ID0685	0	NA	NA	0	NA	NA	INT
19	2015	ID0990	ID0685	0	NA	NA	0	NA	NA	INT
19	2013	ID0231	NA	0	NA	NA	NA	NA	NA	INT
19	2012	ID0231	ID0682	0	NA	NA	0	NA	NA	INT
19	2014	ID0231	ID0682	1	NA	NA	0	NA	NA	INT
19	2015	NA	NA	NA	NA	NA	NA	NA	NA	INT
19	2015	ID0232	NA	NA	NA	NA	NA	NA	NA	INT
19	2014	ID0230	ID0866	0	NA	NA	0	NA	NA	INT
19	2012	NA	NA	NA	NA	NA	NA	NA	NA	INT
19	2015	NA	NA	NA	NA	NA	NA	NA	NA	INT
19	2013	ID0234	ID0659	0	NA	NA	0	NA	NA	INT
19	2014	ID0232	ID0685	0	NA	NA	0	NA	NA	INT
19	2014	ID0235	ID0681	1	NA	NA	0	NA	NA	INT
20	2014	ID0991	NA	0	0	0	NA	NA	NA	INT
20	2015	ID0992	NA	0	NA	NA	NA	NA	NA	INT
20	2012	ID0244	ID0846	0	NA	NA	NA	NA	NA	INT
20	2015	ID0993	NA	0	NA	NA	NA	NA	NA	INT
20	2013	ID0994	NA	0	1	0	NA	NA	NA	INT
20	2014	ID0238	ID0691	0	0	0	0	1	0	INT
20	2013	NA	NA	NA	NA	NA	NA	NA	NA	INT
20	2015	NA	NA	NA	NA	NA	NA	NA	NA	INT
20	2012	ID0239	NA	0	NA	NA	NA	NA	NA	INT
20	2015	ID0245	NA	0	NA	NA	NA	NA	NA	INT
20	2013	ID0243	ID0688	0	0	0	0	0	0	INT
20	2015	ID0238	ID0868	0	0	0	0	NA	NA	INT
20	2014	ID0248	ID0688	1	0	0	0	0	0	INT
20	2012	ID0249	ID0871	0	NA	NA	0	NA	NA	INT
20	2013	ID0243	NA	0	0	0	NA	NA	NA	INT
20	2014	ID0247	ID0695	0	1	0	0	0	0	INT
20	2015	ID0241	ID0869	0	NA	NA	1	NA	NA	INT
20	2015	NA	NA	NA	NA	NA	NA	NA	NA	INT
20	2014	ID0240	NA	0	NA	NA	NA	NA	NA	INT
20	2015	ID0246	ID0690	0	NA	NA	0	NA	NA	INT
20	2012	ID0250	ID0846	0	NA	NA	NA	NA	NA	INT
20	2012	ID0238	ID0691	0	0	0	0	1	0	INT
20	2013	NA	NA	NA	NA	NA	NA	NA	NA	INT
20	2015	ID0248	ID0688	0	0	0	0	0	0	INT
20	2013	ID0237	ID0695	0	0	0	0	0	0	INT
20	2013	ID0238	ID0691	0	0	0	0	1	0	INT
20	2015	ID0242	ID0870	0	NA	NA	0	NA	NA	INT
21	2015	ID0253	ID0873	1	0	0	1	NA	NA	EXT
21	2013	ID0255	ID0873	1	NA	NA	0	NA	NA	EXT
21	2013	NA	NA	NA	NA	NA	NA	NA	NA	EXT
21	2013	NA	NA	NA	NA	NA	NA	NA	NA	EXT
21	2014	ID0253	ID0873	0	0	0	1	NA	NA	EXT
21	2012	ID0995	ID0697	0	NA	NA	0	NA	NA	EXT
21	2012	ID0251	ID0872	1	NA	NA	1	NA	NA	EXT
21	2012	NA	NA	NA	NA	NA	NA	NA	NA	EXT
21	2013	NA	NA	NA	NA	NA	NA	NA	NA	EXT
21	2013	ID0254	NA	NA	NA	NA	NA	NA	NA	EXT
21	2015	ID0252	ID0699	0	NA	NA	0	NA	NA	EXT
21	2012	ID0254	NA	0	NA	NA	NA	NA	NA	EXT
21	2015	ID0256	ID0705	1	NA	NA	0	NA	NA	EXT
21	2014	NA	NA	NA	NA	NA	NA	NA	NA	EXT
21	2013	ID0255	NA	1	NA	NA	NA	NA	NA	EXT
21	2012	ID0995	NA	0	NA	NA	NA	NA	NA	EXT
21	2014	ID0996	NA	0	NA	NA	NA	NA	NA	EXT
22	2013	ID0274	ID0704	0	1	0	1	0	0	EXT
22	2013	ID0269	NA	0	0	0	NA	NA	NA	EXT
22	2015	ID0270	NA	0	NA	NA	NA	NA	NA	EXT
22	2013	ID0268	ID0706	0	0	1	1	0	0	EXT
22	2013	ID0272	ID0701	0	0	0	0	1	0	EXT
22	2015	ID0262	ID0718	0	0	0	1	NA	NA	EXT
22	2014	ID0263	ID0594	0	1	0	0	NA	0	EXT
22	2013	ID0263	ID0594	0	1	0	0	NA	0	EXT
22	2014	ID0264	ID0701	1	NA	NA	0	1	0	EXT
22	2013	ID0257	ID0703	0	0	0	0	1	0	EXT
22	2014	NA	NA	NA	NA	NA	NA	NA	NA	EXT
22	2012	ID0275	ID0594	1	NA	NA	0	NA	0	EXT
22	2013	ID0265	NA	1	0	0	NA	NA	NA	EXT
22	2015	ID0997	ID0713	1	NA	NA	0	0	0	EXT
22	2012	ID0998	ID0588	0	NA	NA	0	NA	NA	EXT
22	2015	ID0266	ID0702	0	NA	NA	0	NA	0	EXT
22	2013	ID0274	NA	0	1	0	NA	NA	NA	EXT
22	2012	ID0273	ID0702	0	NA	NA	0	NA	0	EXT
22	2012	ID0999	NA	0	NA	NA	NA	NA	NA	EXT
22	2012	ID0258	ID0707	1	1	0	0	NA	NA	EXT
22	2012	ID1000	NA	1	NA	NA	NA	NA	NA	EXT
22	2013	ID0260	NA	0	NA	1	NA	NA	NA	EXT
22	2012	ID0253	ID0875	1	0	0	0	NA	NA	EXT
22	2012	ID1001	ID1058	0	NA	NA	0	NA	NA	EXT
22	2015	ID0261	NA	1	1	0	NA	NA	NA	EXT
22	2014	ID0261	ID0874	1	1	0	0	0	0	EXT
22	2013	ID1002	NA	0	NA	NA	NA	NA	NA	EXT
22	2014	NA	NA	NA	NA	NA	NA	NA	NA	EXT
22	2014	ID0262	ID0713	0	0	0	0	0	0	EXT
22	2014	ID0265	NA	1	0	0	NA	NA	NA	EXT
22	2014	ID0258	ID0702	0	1	0	0	NA	0	EXT
22	2012	ID0269	ID0711	0	0	0	0	0	0	EXT
22	2013	ID0267	ID0711	1	NA	NA	1	0	0	EXT
22	2013	ID0265	NA	1	0	0	NA	NA	NA	EXT
22	2012	ID0260	ID0701	1	NA	1	0	1	0	EXT
22	2012	ID0260	NA	1	NA	1	NA	NA	NA	EXT
22	2012	ID0271	ID0583	0	NA	NA	0	NA	NA	EXT
22	2014	ID0259	ID0704	1	1	0	1	0	0	EXT
22	2015	ID0278	ID0711	1	NA	NA	0	0	0	EXT
22	2015	ID0264	ID0703	1	NA	NA	0	1	0	EXT
22	2013	ID0258	ID0702	1	1	0	0	NA	0	EXT
22	2014	ID0277	ID0711	1	0	0	0	0	0	EXT
22	2014	ID0276	ID0703	1	NA	NA	0	1	0	EXT
23	2015	ID0286	ID0587	0	0	0	1	0	0	EXT
23	2013	ID0119	ID0712	1	0	0	0	0	0	EXT
23	2015	ID0290	ID0714	0	1	NA	0	0	0	EXT
23	2013	NA	NA	NA	NA	NA	NA	NA	NA	EXT
23	2014	ID0288	ID0714	0	0	0	1	0	0	EXT
23	2012	ID0290	ID0722	1	1	NA	0	NA	NA	EXT
23	2013	ID0285	ID0714	0	0	0	0	0	0	EXT
23	2014	ID1003	ID0595	1	0	0	1	1	1	EXT
23	2013	ID0289	NA	0	0	0	NA	NA	NA	EXT
23	2015	ID0288	ID0878	0	0	0	NA	NA	NA	EXT
23	2014	ID0291	ID0716	0	0	0	1	1	0	EXT
23	2014	ID0285	ID0880	0	0	0	0	1	0	EXT
23	2015	ID0280	ID0876	0	NA	NA	1	NA	NA	EXT
23	2012	ID0263	ID0592	0	1	0	0	NA	NA	EXT
23	2014	ID0286	ID0587	0	0	0	0	0	0	EXT
23	2012	ID0289	ID0595	1	0	0	0	1	1	EXT
23	2015	ID1004	NA	0	NA	NA	NA	NA	NA	EXT
23	2013	ID0290	ID0593	0	1	NA	1	0	0	EXT
23	2013	ID0284	NA	0	NA	0	NA	NA	NA	EXT
23	2014	ID0292	ID0712	0	1	0	1	0	0	EXT
23	2014	NA	NA	NA	NA	NA	NA	NA	NA	EXT
23	2013	ID0283	ID0708	0	0	0	1	NA	0	EXT
23	2013	ID0283	NA	0	0	0	NA	NA	NA	EXT
23	2013	ID0253	ID0709	0	0	0	0	0	0	EXT
23	2015	ID0281	ID0716	0	NA	NA	1	1	0	EXT
23	2012	ID0284	ID0721	0	NA	0	0	NA	NA	EXT
23	2015	ID0285	ID0710	0	0	0	0	NA	NA	EXT
23	2014	ID0268	ID0723	0	0	1	0	1	0	EXT
23	2012	ID0279	ID0708	0	NA	NA	1	NA	0	EXT
23	2015	ID0265	ID0708	1	0	0	1	NA	0	EXT
23	2012	ID1005	NA	0	NA	NA	NA	NA	NA	EXT
23	2013	ID0285	NA	0	0	0	NA	NA	NA	EXT
23	2013	ID0284	NA	0	NA	0	NA	NA	NA	EXT
23	2012	ID0119	ID0879	1	0	0	0	NA	NA	EXT
23	2015	ID0280	NA	0	NA	NA	NA	NA	NA	EXT
23	2013	ID0288	ID0708	1	0	0	1	NA	0	EXT
23	2015	ID1006	ID0723	0	NA	NA	0	1	0	EXT
23	2013	ID0287	NA	1	NA	0	NA	NA	NA	EXT
23	2014	ID0290	ID0593	0	1	NA	1	0	0	EXT
23	2012	ID0287	ID0590	1	NA	0	1	NA	NA	EXT
23	2012	ID0293	ID0719	0	NA	NA	0	NA	NA	EXT
23	2014	ID0284	ID0708	0	NA	0	1	NA	0	EXT
23	2015	ID0282	ID0877	0	0	0	0	NA	NA	EXT
23	2012	ID1007	ID0593	1	NA	NA	1	0	0	EXT
23	2012	NA	NA	NA	NA	NA	NA	NA	NA	EXT
23	2013	ID0290	ID0593	0	1	NA	1	0	0	EXT
24	2015	ID0307	ID0725	1	NA	NA	0	NA	NA	INT
24	2012	ID0315	ID0730	0	NA	NA	0	NA	NA	INT
24	2013	ID1008	NA	0	NA	NA	NA	NA	NA	INT
24	2015	ID0297	NA	1	NA	NA	NA	NA	NA	INT
24	2015	ID1009	ID0675	0	NA	NA	0	NA	NA	INT
24	2015	ID0306	ID0727	0	NA	NA	1	NA	NA	INT
24	2014	ID0300	NA	1	NA	NA	NA	NA	NA	INT
24	2014	ID1010	ID0675	0	NA	NA	0	NA	NA	INT
24	2012	ID0308	ID0724	0	NA	NA	0	NA	NA	INT
24	2015	ID0305	NA	0	NA	NA	NA	NA	NA	INT
24	2015	ID0312	ID0731	0	NA	NA	0	NA	NA	INT
24	2014	ID0305	ID0679	0	NA	NA	0	NA	NA	INT
24	2015	ID0226	ID0725	0	NA	NA	0	NA	NA	INT
24	2012	ID0302	NA	0	NA	NA	NA	NA	NA	INT
24	2013	ID0299	ID0730	0	NA	NA	0	NA	NA	INT
24	2012	ID0309	NA	0	NA	NA	NA	NA	NA	INT
24	2013	ID0296	NA	0	NA	NA	NA	NA	NA	INT
24	2012	ID0301	NA	0	NA	NA	NA	NA	NA	INT
24	2014	ID0227	ID0884	1	NA	NA	0	NA	NA	INT
24	2013	ID0313	NA	0	NA	NA	NA	NA	NA	INT
24	2015	ID0303	ID0885	0	NA	NA	0	NA	NA	INT
24	2013	ID0226	ID1059	0	NA	NA	0	NA	NA	INT
24	2012	ID0296	NA	0	NA	NA	NA	NA	NA	INT
24	2013	NA	NA	NA	NA	NA	NA	NA	NA	INT
24	2012	ID0294	ID0881	1	NA	NA	0	NA	NA	INT
24	2012	ID0310	ID0726	0	NA	NA	0	NA	NA	INT
24	2013	NA	NA	NA	NA	NA	NA	NA	NA	INT
24	2014	ID0314	ID0885	1	NA	NA	0	NA	NA	INT
24	2012	ID0311	ID0729	0	NA	NA	1	NA	NA	INT
24	2013	NA	NA	NA	NA	NA	NA	NA	NA	INT
24	2012	ID0295	ID0882	0	NA	NA	0	NA	NA	INT
24	2013	ID1011	ID1060	0	NA	NA	0	NA	NA	INT
24	2013	ID0298	ID0883	0	NA	NA	0	NA	NA	INT
24	2013	NA	NA	NA	NA	NA	NA	NA	NA	INT
24	2014	ID0312	ID1061	0	NA	NA	0	NA	NA	INT
24	2014	ID0306	ID0680	0	NA	NA	0	NA	NA	INT
24	2013	ID0304	ID0886	0	NA	NA	1	NA	NA	INT
25	2012	ID1012	NA	0	NA	NA	NA	NA	NA	INT
25	2012	NA	NA	NA	NA	NA	NA	NA	NA	INT
25	2015	ID0316	ID0887	0	NA	NA	0	NA	NA	INT
25	2014	NA	NA	NA	NA	NA	NA	NA	NA	INT
25	2014	ID0319	ID0689	0	NA	NA	0	NA	NA	INT
25	2015	NA	NA	NA	NA	NA	NA	NA	NA	INT
25	2015	ID0318	NA	0	NA	NA	NA	NA	NA	INT
25	2014	ID0317	NA	0	NA	NA	NA	NA	NA	INT
25	2014	ID1013	NA	0	NA	NA	NA	NA	NA	INT
25	2015	ID0316	NA	0	NA	NA	NA	NA	NA	INT
25	2012	ID1014	NA	0	NA	NA	NA	NA	NA	INT
25	2015	NA	NA	NA	NA	NA	NA	NA	NA	INT
25	2015	ID0318	ID0689	0	NA	NA	0	NA	NA	INT
26	2013	ID0325	ID0889	0	NA	NA	0	NA	NA	INT
26	2015	ID0332	ID0676	0	NA	NA	0	NA	NA	INT
26	2013	ID0327	ID0889	0	NA	NA	0	NA	NA	INT
26	2014	ID0339	ID0747	0	NA	NA	0	NA	NA	INT
26	2014	ID0335	ID1062	0	NA	NA	0	NA	NA	INT
26	2013	ID1015	NA	1	NA	NA	NA	NA	NA	INT
26	2014	ID0334	ID0732	0	NA	NA	0	NA	NA	INT
26	2012	ID0330	NA	0	NA	NA	NA	NA	NA	INT
26	2014	ID0326	NA	1	NA	NA	NA	NA	NA	INT
26	2014	ID0321	ID0743	0	NA	NA	0	NA	NA	INT
26	2013	ID0324	ID0732	0	NA	NA	0	NA	NA	INT
26	2015	ID0331	NA	0	NA	NA	NA	NA	NA	INT
26	2012	NA	NA	NA	NA	NA	NA	NA	NA	INT
26	2012	NA	NA	NA	NA	NA	NA	NA	NA	INT
26	2012	ID1016	NA	0	NA	NA	NA	NA	NA	INT
26	2012	ID0341	NA	0	NA	NA	NA	NA	NA	INT
26	2015	ID0335	ID0891	0	NA	NA	1	NA	NA	INT
26	2012	NA	NA	NA	NA	NA	NA	NA	NA	INT
26	2013	ID0329	NA	0	NA	NA	NA	NA	NA	INT
26	2015	ID0336	ID0736	0	NA	NA	0	NA	NA	INT
26	2015	ID0338	NA	0	NA	NA	NA	NA	NA	INT
26	2014	ID0327	ID0676	0	NA	NA	0	NA	NA	INT
26	2013	ID0320	ID0888	1	NA	NA	0	NA	NA	INT
26	2015	ID0340	ID0735	0	NA	NA	0	NA	NA	INT
26	2013	ID1017	NA	0	NA	NA	NA	NA	NA	INT
26	2012	ID1018	NA	0	NA	NA	NA	NA	NA	INT
26	2013	ID0334	ID0890	0	NA	NA	0	NA	NA	INT
26	2014	NA	NA	NA	NA	NA	NA	NA	NA	INT
26	2015	ID0321	NA	0	NA	NA	NA	NA	NA	INT
26	2014	ID0336	NA	1	NA	NA	NA	NA	NA	INT
26	2013	ID1017	NA	0	NA	NA	NA	NA	NA	INT
26	2014	ID0342	ID0738	0	NA	NA	0	NA	NA	INT
26	2012	ID1019	NA	0	NA	NA	NA	NA	NA	INT
26	2013	NA	NA	NA	NA	NA	NA	NA	NA	INT
26	2015	ID0328	ID0677	0	NA	NA	1	NA	NA	INT
26	2012	ID0333	NA	0	NA	NA	NA	NA	NA	INT
26	2015	ID0323	NA	0	NA	NA	NA	NA	NA	INT
26	2013	ID0322	NA	0	NA	NA	NA	NA	NA	INT
26	2014	NA	NA	NA	NA	NA	NA	NA	NA	INT
26	2015	ID0337	ID0746	0	NA	NA	0	NA	NA	INT
27	2013	ID0346	ID0737	0	NA	NA	0	NA	NA	INT
27	2012	ID1020	NA	0	NA	NA	NA	NA	NA	INT
27	2013	ID0343	ID0745	0	NA	NA	0	NA	NA	INT
27	2013	NA	NA	NA	NA	NA	NA	NA	NA	INT
27	2012	ID0349	ID0894	0	NA	NA	0	NA	NA	INT
27	2015	ID0343	ID0734	0	NA	NA	0	NA	NA	INT
27	2014	ID0343	NA	0	NA	NA	NA	NA	NA	INT
27	2015	ID0347	ID0892	1	NA	NA	0	NA	NA	INT
27	2013	NA	NA	NA	NA	NA	NA	NA	NA	INT
27	2014	ID0345	NA	0	NA	NA	NA	NA	NA	INT
27	2012	ID0344	ID0748	0	NA	NA	0	NA	NA	INT
27	2012	ID0343	ID0692	0	NA	NA	0	NA	NA	INT
27	2015	ID0350	NA	0	NA	NA	NA	NA	NA	INT
27	2015	ID0351	NA	0	NA	NA	NA	NA	NA	INT
27	2013	ID0248	NA	0	0	0	NA	NA	NA	INT
27	2012	ID0346	ID0737	0	NA	NA	0	NA	NA	INT
27	2014	NA	NA	NA	NA	NA	NA	NA	NA	INT
27	2015	ID0348	ID0893	0	NA	NA	0	NA	NA	INT
27	2012	ID1021	NA	0	NA	NA	NA	NA	NA	INT
27	2012	NA	NA	NA	NA	NA	NA	NA	NA	INT
28	2015	ID0359	ID0750	0	1	0	0	NA	NA	INT
28	2014	ID0356	ID0899	0	0	1	0	1	0	INT
28	2013	ID1022	NA	0	NA	1	NA	NA	NA	INT
28	2012	ID0364	ID0756	0	NA	NA	1	NA	NA	INT
28	2015	ID0357	ID0896	0	NA	NA	0	1	0	INT
28	2013	ID1023	NA	0	NA	NA	NA	NA	NA	INT
28	2012	ID1023	ID1063	0	NA	NA	0	NA	NA	INT
28	2013	ID1024	ID0899	0	1	0	0	1	0	INT
28	2014	NA	NA	NA	NA	NA	NA	NA	NA	INT
28	2015	ID0363	ID0898	0	NA	NA	0	NA	NA	INT
28	2014	NA	NA	NA	NA	NA	NA	NA	NA	INT
28	2012	ID0358	ID0897	0	NA	NA	0	NA	NA	INT
28	2014	ID0361	ID0751	0	1	0	0	0	0	INT
28	2015	ID0352	NA	0	NA	NA	NA	NA	NA	INT
28	2015	ID0355	ID0751	1	NA	NA	0	0	0	INT
28	2012	NA	NA	NA	NA	NA	NA	NA	NA	INT
28	2014	NA	NA	NA	NA	NA	NA	NA	NA	INT
28	2014	ID0354	ID0896	0	0	0	0	1	0	INT
28	2013	ID0353	ID0895	0	0	0	NA	NA	NA	INT
28	2015	ID1025	ID1064	0	NA	NA	1	NA	NA	INT
28	2015	ID0360	ID0753	0	NA	NA	0	NA	NA	INT
28	2013	ID0356	ID0761	0	0	1	0	1	0	INT
28	2014	ID0359	ID0752	0	1	0	0	0	0	INT
28	2014	ID1024	NA	0	1	0	NA	NA	NA	INT
28	2012	ID0356	ID0761	0	0	1	0	1	0	INT
28	2014	ID0362	NA	0	0	0	NA	NA	NA	INT
29	2015	ID0369	NA	1	NA	NA	NA	NA	NA	INT
29	2012	ID1026	NA	0	NA	NA	NA	NA	NA	INT
29	2012	ID0365	ID0900	1	NA	NA	0	NA	NA	INT
29	2014	ID0371	NA	0	NA	NA	NA	NA	NA	INT
29	2014	ID0244	ID0754	0	NA	NA	0	NA	NA	INT
29	2014	ID0366	ID0901	0	NA	NA	1	NA	NA	INT
29	2013	ID0368	ID0901	0	NA	NA	0	NA	NA	INT
29	2013	NA	NA	NA	NA	NA	NA	NA	NA	INT
29	2015	NA	NA	NA	NA	NA	NA	NA	NA	INT
29	2015	NA	NA	NA	NA	NA	NA	NA	NA	INT
29	2014	ID0371	ID1065	0	NA	NA	0	NA	NA	INT
29	2015	ID0370	NA	0	NA	NA	NA	NA	NA	INT
29	2015	ID0367	ID0755	1	NA	NA	0	NA	NA	INT
29	2014	ID0372	ID0694	0	NA	NA	1	NA	NA	INT
29	2015	ID1027	ID0694	0	NA	NA	1	NA	NA	INT
30	2013	ID0173	ID0904	0	NA	NA	1	NA	NA	INT
30	2015	ID0373	ID0642	0	NA	NA	0	NA	NA	INT
30	2015	ID0378	ID0640	0	NA	NA	0	NA	NA	INT
30	2013	ID0374	ID1066	0	NA	NA	0	NA	NA	INT
30	2014	ID0378	ID0640	0	NA	NA	0	NA	NA	INT
30	2014	ID0374	ID0642	0	NA	NA	0	NA	NA	INT
30	2014	ID0374	NA	0	NA	NA	NA	NA	NA	INT
30	2015	ID1028	NA	0	NA	NA	NA	NA	NA	INT
30	2013	ID1029	NA	0	NA	NA	NA	NA	NA	INT
30	2015	ID0377	ID0764	1	NA	NA	1	NA	NA	INT
30	2012	NA	NA	NA	NA	NA	NA	NA	NA	INT
30	2012	NA	NA	NA	NA	NA	NA	NA	NA	INT
30	2012	NA	NA	NA	NA	NA	NA	NA	NA	INT
30	2015	ID0375	ID0808	0	NA	NA	0	NA	NA	INT
30	2014	ID0377	ID0808	0	NA	NA	0	NA	NA	INT
30	2015	ID0191	NA	NA	NA	NA	NA	NA	NA	INT
30	2012	ID1030	NA	0	NA	NA	NA	NA	NA	INT
30	2015	NA	NA	NA	NA	NA	NA	NA	NA	INT
30	2013	ID0378	ID0902	0	NA	NA	0	NA	NA	INT
30	2012	ID0375	NA	0	NA	NA	NA	NA	NA	INT
30	2012	ID0376	ID0902	1	NA	NA	0	NA	NA	INT
30	2012	ID0492	ID1067	1	NA	NA	1	NA	NA	INT
30	2013	ID0375	ID0903	0	NA	NA	0	NA	NA	INT
30	2012	ID0376	NA	1	NA	NA	NA	NA	NA	INT
30	2012	ID1030	NA	0	NA	NA	NA	NA	NA	INT
31	2014	ID0382	ID0766	0	1	0	1	0	0	INT
31	2014	NA	NA	NA	NA	NA	NA	NA	NA	INT
31	2012	ID0392	ID0767	0	NA	NA	0	NA	NA	INT
31	2012	ID0391	ID0910	0	NA	NA	1	NA	NA	INT
31	2012	ID0388	ID0769	0	NA	NA	1	1	0	INT
31	2014	ID0386	ID0768	0	0	0	0	0	0	INT
31	2015	ID0384	ID0906	0	NA	NA	0	1	0	INT
31	2014	ID0394	ID0772	0	0	1	0	0	0	INT
31	2015	ID1031	NA	1	NA	NA	NA	NA	NA	INT
31	2013	ID0397	ID0909	0	1	0	0	0	0	INT
31	2015	ID0396	ID0768	0	NA	NA	0	0	0	INT
31	2015	ID0398	ID0772	0	NA	NA	0	0	0	INT
31	2014	ID0389	ID0909	0	1	0	0	0	0	INT
31	2013	ID0380	NA	0	0	0	NA	NA	NA	INT
31	2015	ID0390	ID0776	NA	NA	NA	0	NA	NA	INT
31	2012	ID0383	ID0905	0	NA	NA	0	NA	NA	INT
31	2013	ID0393	ID0771	0	1	0	1	NA	0	INT
31	2015	ID1032	ID1068	0	NA	NA	1	NA	NA	INT
31	2012	ID0381	NA	0	NA	NA	NA	NA	NA	INT
31	2015	ID0386	ID0908	0	0	0	0	NA	NA	INT
31	2014	ID0387	ID0906	0	1	0	0	1	0	INT
31	2012	NA	NA	NA	NA	NA	NA	NA	NA	INT
31	2015	ID0382	NA	0	1	0	NA	NA	NA	INT
31	2013	ID0379	ID0770	0	0	0	0	1	1	INT
31	2015	ID0382	ID0766	0	1	0	1	0	0	INT
31	2014	NA	NA	NA	NA	NA	NA	NA	NA	INT
31	2014	ID0399	ID0769	0	0	1	0	1	0	INT
31	2013	ID0395	NA	0	1	0	NA	NA	NA	INT
31	2014	ID0379	ID0770	0	0	0	0	1	1	INT
31	2015	ID1033	ID0770	0	NA	NA	0	1	1	INT
31	2013	ID0385	ID0907	0	0	0	0	0	0	INT
32	2012	ID0400	ID0911	0	NA	NA	1	NA	NA	INT
32	2012	ID0405	ID0778	0	NA	NA	0	1	0	INT
32	2014	ID0406	NA	0	0	0	NA	NA	NA	INT
32	2013	ID0402	ID0778	0	0	0	0	1	0	INT
32	2014	ID0412	ID0913	0	1	0	0	0	0	INT
32	2013	ID1034	ID0575	0	0	1	0	0	0	INT
32	2012	ID0407	ID0912	0	NA	NA	0	NA	NA	INT
32	2014	ID0408	ID0777	1	0	1	0	0	0	INT
32	2014	ID0406	ID0915	0	0	0	0	NA	NA	INT
32	2015	ID0404	NA	0	NA	NA	NA	NA	NA	INT
32	2013	ID0411	ID0777	0	0	0	0	0	0	INT
32	2015	ID0403	ID0781	0	NA	NA	0	NA	NA	INT
32	2012	ID0400	NA	0	NA	NA	NA	NA	NA	INT
32	2015	ID0409	ID0913	0	NA	NA	1	0	0	INT
32	2015	ID0401	NA	0	NA	NA	NA	NA	NA	INT
32	2015	ID0406	ID0779	0	0	0	0	NA	NA	INT
32	2015	ID0410	ID0914	0	NA	NA	0	NA	NA	INT
32	2015	ID1035	NA	0	NA	NA	NA	NA	NA	INT
32	2015	ID0401	NA	0	NA	NA	NA	NA	NA	INT
32	2014	ID0409	ID0779	0	NA	NA	1	NA	NA	INT
32	2015	ID0408	ID0777	0	0	1	0	0	0	INT
32	2014	ID0411	ID0780	0	0	0	0	1	0	INT
33	2015	ID0416	ID0774	0	0	0	1	0	0	INT
33	2014	ID0385	ID0783	0	0	0	0	0	0	INT
33	2013	ID1036	ID0783	0	NA	NA	0	0	0	INT
33	2014	ID0416	ID0774	0	0	0	1	0	0	INT
33	2015	ID0387	ID0783	1	1	0	0	0	0	INT
33	2014	ID0419	ID0773	0	0	0	0	1	0	INT
33	2013	ID0420	NA	0	NA	NA	NA	NA	NA	INT
33	2015	NA	NA	NA	NA	NA	NA	NA	NA	INT
33	2013	ID0415	ID0917	1	NA	NA	0	NA	NA	INT
33	2013	ID0416	NA	0	0	0	NA	NA	NA	INT
33	2012	ID0415	NA	0	NA	NA	NA	NA	NA	INT
33	2014	NA	NA	NA	NA	NA	NA	NA	NA	INT
33	2012	ID0385	ID0774	0	0	0	0	0	0	INT
33	2015	ID0419	ID0773	0	0	0	0	1	0	INT
33	2012	ID0417	NA	0	NA	NA	NA	NA	NA	INT
33	2015	ID0385	ID0918	0	0	0	0	NA	NA	INT
33	2012	ID0418	ID0784	0	NA	NA	0	NA	NA	INT
33	2015	ID0413	ID0916	1	NA	NA	0	NA	NA	INT
33	2012	ID0414	NA	0	NA	NA	NA	NA	NA	INT
34	2014	ID0424	ID0919	0	NA	NA	0	NA	NA	INT
34	2013	ID0423	ID0817	0	NA	NA	0	NA	NA	INT
34	2015	ID0421	ID0816	0	NA	NA	0	NA	NA	INT
34	2012	NA	NA	NA	NA	NA	NA	NA	NA	INT
34	2014	ID0241	ID0696	0	NA	NA	0	NA	NA	INT
34	2013	ID0422	ID0696	0	NA	NA	1	NA	NA	INT
35	2013	ID1037	ID0657	0	NA	NA	1	NA	NA	INT
35	2013	ID0432	ID0787	0	NA	NA	0	NA	NA	INT
35	2013	ID0433	ID0923	0	NA	NA	0	NA	NA	INT
35	2015	ID1038	ID0792	0	NA	NA	1	NA	NA	INT
35	2013	ID0436	ID0520	0	0	0	0	NA	NA	INT
35	2014	ID0433	NA	0	NA	NA	NA	NA	NA	INT
35	2015	ID0427	ID0649	0	NA	NA	0	NA	NA	INT
35	2013	ID0438	NA	0	NA	NA	NA	NA	NA	INT
35	2015	ID0426	ID0794	0	NA	NA	0	NA	NA	INT
35	2015	ID0230	ID0920	0	NA	NA	0	NA	NA	INT
35	2012	ID0438	ID0924	0	NA	NA	0	NA	NA	INT
35	2014	ID0428	ID0921	0	NA	NA	0	NA	NA	INT
35	2014	ID0425	ID0800	0	NA	NA	0	NA	NA	INT
35	2014	ID1039	NA	0	NA	NA	NA	NA	NA	INT
35	2015	ID0437	NA	0	NA	NA	NA	NA	NA	INT
35	2015	ID0434	ID0922	0	0	0	1	NA	NA	INT
35	2014	ID0429	ID0925	0	NA	NA	0	NA	NA	INT
35	2015	ID0435	ID0787	0	NA	NA	0	NA	NA	INT
35	2012	ID0439	ID0520	0	NA	NA	0	NA	NA	INT
35	2013	ID0430	ID0516	0	NA	NA	0	NA	NA	INT
35	2012	ID0432	ID0790	1	NA	NA	0	NA	NA	INT
35	2014	ID0426	ID0787	0	NA	NA	0	NA	NA	INT
35	2013	ID0439	ID0652	0	NA	NA	0	NA	NA	INT
35	2012	ID0433	NA	0	NA	NA	NA	NA	NA	INT
35	2014	NA	NA	NA	NA	NA	NA	NA	NA	INT
35	2015	ID0435	NA	0	NA	NA	NA	NA	NA	INT
35	2012	ID0431	ID0516	0	NA	NA	0	NA	NA	INT
35	2013	ID0439	ID0652	0	NA	NA	0	NA	NA	INT
35	2014	ID0439	ID0652	0	NA	NA	0	NA	NA	INT
35	2014	ID0432	ID0794	0	NA	NA	0	NA	NA	INT
35	2014	ID1040	NA	0	NA	NA	NA	NA	NA	INT
35	2015	ID0429	ID0796	0	NA	NA	0	NA	NA	INT
36	2015	ID0436	ID0793	0	0	0	0	NA	NA	INT
36	2012	NA	NA	NA	NA	NA	NA	NA	NA	INT
36	2015	ID0446	ID0927	0	NA	NA	0	NA	NA	INT
36	2012	ID0443	ID0795	0	0	0	1	0	0	INT
36	2012	ID0207	NA	0	NA	NA	NA	NA	NA	INT
36	2014	ID0445	ID0797	1	1	1	0	0	0	INT
36	2014	ID0449	ID0928	0	1	0	1	1	0	INT
36	2015	ID1041	NA	0	NA	NA	NA	NA	NA	INT
36	2015	ID0442	ID0789	1	NA	NA	0	NA	NA	INT
36	2013	ID0443	NA	0	0	0	NA	NA	NA	INT
36	2013	NA	NA	NA	NA	NA	NA	NA	NA	INT
36	2013	ID0469	NA	NA	NA	NA	NA	NA	NA	INT
36	2014	NA	NA	NA	NA	NA	NA	NA	NA	INT
36	2013	ID1042	NA	0	0	1	NA	NA	NA	INT
36	2013	NA	NA	NA	NA	NA	NA	NA	NA	INT
36	2013	ID0448	ID0684	0	0	0	0	0	1	INT
36	2014	ID0434	NA	0	0	0	NA	NA	NA	INT
36	2014	ID0436	ID0926	0	0	0	1	1	0	INT
36	2015	ID0444	ID0793	0	NA	NA	0	NA	NA	INT
36	2015	NA	NA	NA	NA	NA	NA	NA	NA	INT
36	2013	ID0469	NA	NA	NA	NA	NA	NA	NA	INT
36	2015	ID0441	ID0687	0	NA	NA	0	0	0	INT
36	2012	ID0451	ID0684	0	NA	NA	0	0	1	INT
36	2012	ID0440	NA	1	NA	NA	NA	NA	NA	INT
36	2015	ID0447	ID0799	0	NA	NA	0	NA	NA	INT
36	2013	ID1042	ID0795	0	0	1	1	0	0	INT
36	2014	ID0450	ID0687	0	1	0	0	0	0	INT
36	2014	ID0452	ID0791	0	0	0	1	0	0	INT
37	2013	ID0465	ID0604	0	NA	NA	0	NA	NA	INT
37	2015	ID0467	ID0646	0	NA	NA	1	NA	NA	INT
37	2014	ID1043	ID0658	0	NA	NA	0	NA	NA	INT
37	2012	ID0469	ID0629	0	NA	NA	1	NA	NA	INT
37	2015	ID1044	ID0802	0	NA	NA	0	NA	NA	INT
37	2014	ID0462	ID0644	0	NA	NA	0	NA	NA	INT
37	2014	ID0466	ID0626	0	NA	NA	0	NA	NA	INT
37	2012	ID0459	NA	0	NA	NA	NA	NA	NA	INT
37	2013	ID0468	ID0647	0	NA	NA	0	NA	NA	INT
37	2014	ID0454	ID0623	0	NA	NA	0	NA	NA	INT
37	2015	ID0463	ID0930	0	NA	NA	0	NA	NA	INT
37	2013	ID0453	ID0758	0	NA	NA	0	NA	NA	INT
37	2015	ID0466	ID0626	0	NA	NA	1	NA	NA	INT
37	2012	ID0472	ID0604	0	NA	NA	0	NA	NA	INT
37	2015	NA	NA	NA	NA	NA	NA	NA	NA	INT
37	2014	ID0460	NA	0	NA	NA	NA	NA	NA	INT
37	2013	NA	ID0658	NA	NA	NA	0	NA	NA	INT
37	2013	NA	NA	NA	NA	NA	NA	NA	NA	INT
37	2014	ID0455	ID0760	0	NA	NA	0	NA	NA	INT
37	2013	ID1045	ID0658	0	NA	NA	0	NA	NA	INT
37	2014	ID0464	ID0601	0	NA	NA	0	NA	NA	INT
37	2012	ID0456	ID0647	0	NA	NA	0	NA	NA	INT
37	2012	ID0470	ID0759	0	NA	NA	0	NA	NA	INT
37	2015	ID0454	NA	0	NA	NA	NA	NA	NA	INT
37	2015	ID0458	NA	0	NA	NA	NA	NA	NA	INT
37	2013	ID0461	ID0929	0	NA	NA	0	NA	NA	INT
37	2014	ID0160	NA	1	NA	NA	NA	NA	NA	INT
37	2015	ID0471	NA	0	NA	NA	NA	NA	NA	INT
37	2013	NA	NA	NA	NA	NA	NA	NA	NA	INT
37	2013	ID0455	ID0683	0	NA	NA	0	NA	NA	INT
37	2015	NA	NA	NA	NA	NA	NA	NA	NA	INT
37	2013	NA	NA	NA	NA	NA	NA	NA	NA	INT
37	2015	ID0457	ID0653	0	NA	NA	0	NA	NA	INT
37	2012	ID0199	NA	1	NA	NA	NA	NA	NA	INT
37	2014	ID0457	ID0758	1	NA	NA	0	NA	NA	INT
37	2015	ID1046	ID1069	0	NA	NA	0	NA	NA	INT
38	2015	ID0481	ID0614	1	NA	NA	1	NA	NA	EXT
38	2012	ID1047	ID0812	0	NA	NA	0	NA	NA	EXT
38	2012	ID1048	ID1070	0	NA	NA	0	NA	NA	EXT
38	2015	ID0483	ID0611	1	NA	NA	0	NA	NA	EXT
38	2013	ID0479	NA	0	NA	NA	NA	NA	NA	EXT
38	2014	ID0199	ID0615	0	NA	NA	0	NA	NA	EXT
38	2015	ID0460	ID0635	0	NA	NA	0	NA	NA	EXT
38	2013	NA	NA	NA	NA	NA	NA	NA	NA	EXT
38	2015	ID0473	NA	0	NA	NA	NA	NA	NA	EXT
38	2015	NA	NA	NA	NA	NA	NA	NA	NA	EXT
38	2012	ID0486	NA	0	NA	NA	NA	NA	NA	EXT
38	2013	NA	NA	NA	NA	NA	NA	NA	NA	EXT
38	2014	ID0490	ID0614	0	NA	NA	1	NA	NA	EXT
38	2015	ID0187	NA	0	NA	NA	NA	NA	NA	EXT
38	2014	ID0480	NA	0	NA	NA	NA	NA	NA	EXT
38	2013	ID0178	NA	0	NA	NA	NA	NA	NA	EXT
38	2014	ID0477	ID0611	NA	NA	NA	0	NA	NA	EXT
38	2012	ID0478	NA	0	NA	NA	NA	NA	NA	EXT
38	2012	ID0490	ID0639	0	NA	NA	0	NA	NA	EXT
38	2012	ID0485	ID0638	0	NA	NA	0	NA	NA	EXT
38	2013	ID0488	ID0635	0	NA	NA	0	NA	NA	EXT
38	2012	NA	NA	NA	NA	NA	NA	NA	NA	EXT
38	2015	ID0474	NA	0	NA	NA	NA	NA	NA	EXT
38	2015	ID0489	ID0615	0	NA	NA	0	NA	NA	EXT
38	2014	ID0167	NA	1	NA	NA	NA	NA	NA	EXT
38	2015	ID0187	ID0811	0	NA	NA	0	NA	NA	EXT
38	2012	ID0475	ID0662	0	NA	NA	0	NA	NA	EXT
38	2013	ID1049	NA	0	NA	NA	NA	NA	NA	EXT
38	2013	NA	NA	NA	NA	NA	NA	NA	NA	EXT
38	2014	ID0479	NA	0	NA	NA	NA	NA	NA	EXT
38	2014	ID0484	ID0636	0	NA	NA	0	NA	NA	EXT
38	2012	ID0487	NA	0	NA	NA	NA	NA	NA	EXT
38	2013	ID0199	ID0615	0	NA	NA	0	NA	NA	EXT
38	2015	ID0482	ID0610	0	NA	NA	0	NA	NA	EXT
38	2014	ID0189	ID0607	0	NA	NA	0	NA	NA	EXT
38	2015	ID0490	NA	0	NA	NA	NA	NA	NA	EXT
38	2013	ID0490	ID0602	0	NA	NA	1	NA	NA	EXT
38	2014	ID0173	ID0603	0	NA	NA	1	NA	NA	EXT
38	2013	ID0473	ID0603	0	NA	NA	1	NA	NA	EXT
38	2015	NA	NA	NA	NA	NA	NA	NA	NA	EXT
38	2014	ID0473	ID0624	0	NA	NA	0	NA	NA	EXT
38	2013	ID0178	ID0607	0	NA	NA	0	NA	NA	EXT
38	2012	ID0479	ID0636	0	NA	NA	0	NA	NA	EXT
38	2013	ID0476	ID0636	1	NA	NA	0	NA	NA	EXT
39	2013	ID0377	ID0637	0	NA	NA	0	NA	NA	INT
39	2012	ID0497	ID0801	0	NA	NA	0	NA	NA	INT
39	2014	ID0492	ID0643	0	NA	NA	1	NA	NA	INT
39	2012	ID0499	ID0645	1	NA	NA	0	NA	NA	INT
39	2012	ID0493	NA	0	NA	NA	NA	NA	NA	INT
39	2014	ID0494	ID0931	0	NA	NA	0	NA	NA	INT
39	2015	ID0495	ID0643	0	NA	NA	1	NA	NA	INT
39	2014	ID0375	NA	0	NA	NA	NA	NA	NA	INT
39	2012	ID0498	ID0693	0	NA	NA	0	NA	NA	INT
39	2015	ID0491	ID0736	0	NA	NA	0	NA	NA	INT
39	2014	ID1050	NA	0	NA	NA	NA	NA	NA	INT
39	2013	ID0496	ID0801	0	NA	NA	0	NA	NA	INT
39	2012	ID0493	ID0637	0	NA	NA	0	NA	NA	INT
39	2013	ID0492	NA	0	NA	NA	NA	NA	NA	INT
40	2015	ID0503	ID0542	0	NA	NA	1	NA	NA	EXT
40	2015	NA	NA	NA	NA	NA	NA	NA	NA	EXT
40	2012	ID0504	ID0932	1	NA	NA	1	NA	NA	EXT
40	2015	ID0500	NA	1	NA	NA	NA	NA	NA	EXT
40	2014	ID1051	NA	1	NA	NA	NA	NA	NA	EXT
40	2014	ID0502	ID0545	0	NA	NA	1	NA	NA	EXT
40	2012	ID0501	ID0537	1	NA	NA	0	NA	NA	EXT
40	2015	NA	NA	NA	NA	NA	NA	NA	NA	EXT
40	2013	NA	NA	NA	NA	NA	NA	NA	NA	EXT
40	2013	ID0501	NA	1	NA	NA	NA	NA	NA	EXT
40	2015	ID0110	ID0818	0	NA	NA	0	NA	NA	EXT
40	2015	ID0502	ID0565	1	NA	NA	0	NA	NA	EXT
