# Supplementary material for: Effects of blood parasite infection and innate immune genetic diversity on mating patterns in a passerine bird breeding in contrasted habitats
Source: PeerJ. 2018 Nov 23;6:e6004. doi: 10.7717/peerj.6004 (PMC6254242; doi:10.7717/peerj.6004)
Supplement: Data S1 [file peerj-06-6004-s004.txt]

SocialPairs.csv

Data used for analyses of mating patterns in social pairs, where each line represented an observed social pair in a reproductive event within a nest box. Columns included site identity (site), year (year), female identity (idF), social male identity (idMS), female status of infection by haemosporidian parasites (parasite.idF), female heterozygosity status at AvBD2 loci (beta2NS.idF), female heterozygosity status at AvBD7 loci (beta7NS.idF), social male status of infection by haemosporidian parasites (parasite.idMS), social male heterozygosity status at AvBD2 loci (beta2NS.idMS), social male heterozygosity status at AvBD7 loci (beta7NS.idMS) and an index of habitat quality (habitat; int = intensive, ext = non-intensive).

GeneticPairs.csv

Data used for analyses of mating patterns of extra-pair couples, where each line represented a pair confirmed by parental assigments performed with microsatellite loci. Columns included site identity (site), year (year), female identity (idF), social male identity (idMS), extra-pair male identity (idMG), female status of infection by haemosporidian parasites (parasite.idF), female heterozygosity status at AvBD2 loci (beta2NS.idF), female heterozygosity status at AvBD7 loci (beta7NS.idF), social male status of infection by haemosporidian parasites (parasite.idMS), social male heterozygosity status at AvBD2 loci (beta2NS.idMS), social male heterozygosity status at AvBD7 loci (beta7NS.idMS), extra-pair male status of infection by haemosporidian parasites (parasite.idMG), extra-pair male heterozygosity status at AvBD2 loci (beta2NS.idMG), extra-pair male heterozygosity status at AvBD7 loci (beta7NS.idMG) and an index of habitat quality (habitat; int = intensive, ext = non-intensive).
